# Supplementary material for: Cumulative and different genetic effects contributed to yield heterosis using maternal and paternal backcross populations in Upland cotton
Source: Sci Rep. 2019 Mar 8;9:3984. doi: 10.1038/s41598-019-40611-9 (PMC6408543; doi:10.1038/s41598-019-40611-9)
Supplement: Supplementary file 2 — Dataset 1 [file 41598_2019_40611_MOESM2_ESM.xls]

## Sheet: Table S5
Table S5 Fourty-eight genes in the region of TMB1296-HAU1603 in Upland cotton
G.hirsutum gene ID	Arabidopsis ID	ArabDesc	Swissprot_id	SwissProt_desc
Gh_D06G0250	AT1G70320	ubiquitin-protein ligase 2	Q8GY23	UPL1_ARATH E3 ubiquitin-protein ligase UPL1 OS=Arabidopsis thaliana GN=UPL1 PE=1 SV=3
Gh_D06G0251	AT1G74520	HVA22 homologue A	Q9S7V4	HA22A_ARATH HVA22-like protein a OS=Arabidopsis thaliana GN=HVA22A PE=2 SV=1
Gh_D06G0252	AT5G09570	Cox19-like CHCH family protein
Gh_D06G0253	AT3G21175	ZIM-like 1	Q8GXL7	GAT24_ARATH GATA transcription factor 24 OS=Arabidopsis thaliana GN=GATA24 PE=2 SV=2
Gh_D06G0254	AT4G24470	GATA-type zinc finger protein with TIFY domain	Q9LRH6	GAT25_ARATH GATA transcription factor 25 OS=Arabidopsis thaliana GN=GATA25 PE=2 SV=2
Gh_D06G0255	AT5G49690	UDP-Glycosyltransferase superfamily protein	Q9LTA3	U91C1_ARATH UDP-glycosyltransferase 91C1 OS=Arabidopsis thaliana GN=UGT91C1 PE=2 SV=1
Gh_D06G0256	AT1G58230	binding	Q54U63	LVSC_DICDI BEACH domain-containing protein lvsC OS=Dictyostelium discoideum GN=lvsC PE=4 SV=2
Gh_D06G0257	AT4G24480	Protein kinase superfamily protein	Q05609	CTR1_ARATH Serine/threonine-protein kinase CTR1 OS=Arabidopsis thaliana GN=CTR1 PE=1 SV=1
Gh_D06G0258	AT1G58225
Gh_D06G0259	AT4G24490	RAB geranylgeranyl transferase alpha subunit 1	A5A779	PGTA_PIG Geranylgeranyl transferase type-2 subunit alpha OS=Sus scrofa GN=RABGGTA PE=2 SV=1
Gh_D06G0260	AT5G67150	HXXXD-type acyl-transferase family protein	Q9SND9	Y3028_ARATH Uncharacterized acetyltransferase At3g50280 OS=Arabidopsis thaliana GN=At3g50280 PE=1 SV=1
Gh_D06G0261	AT1G09700	dsRNA-binding domain-like superfamily protein	O04492	DRB1_ARATH Double-stranded RNA-binding protein 1 OS=Arabidopsis thaliana GN=DRB1 PE=1 SV=1
Gh_D06G0262	AT1G09720	Kinase interacting (KIP1-like) family protein
Gh_D06G0263	AT4G38060
Gh_D06G0264	AT5G33300	chromosome-associated kinesin-related	Q90640	KIF4_CHICK Chromosome-associated kinesin KIF4 OS=Gallus gallus GN=KIF4 PE=2 SV=1
Gh_D06G0265	AT5G60930	P-loop containing nucleoside triphosphate hydrolases superfamily protein	Q91784	KIF4_XENLA Chromosome-associated kinesin KIF4 OS=Xenopus laevis GN=kif4 PE=2 SV=1
Gh_D06G0266	AT1G58200	MSCS-like 3	Q8L7W1	MSL3_ARATH Mechanosensitive ion channel protein 3, chloroplastic OS=Arabidopsis thaliana GN=MSL3 PE=2 SV=1
Gh_D06G0267	AT2G22540	K-box region and MADS-box transcription factor family protein	Q9FVC1	SVP_ARATH MADS-box protein SVP OS=Arabidopsis thaliana GN=SVP PE=1 SV=1
Gh_D06G0268	AT4G24560	ubiquitin-specific protease 16	Q9SB51	UBP16_ARATH Ubiquitin carboxyl-terminal hydrolase 16 OS=Arabidopsis thaliana GN=UBP16 PE=1 SV=1
Gh_D06G0269	AT1G09740	Adenine nucleotide alpha hydrolases-like superfamily protein	Q8LGG8	USPAL_ARATH Universal stress protein A-like protein OS=Arabidopsis thaliana GN=At3g01520 PE=1 SV=2
Gh_D06G0270	AT4G24620	phosphoglucose isomerase 1	Q8H103	G6PIP_ARATH Glucose-6-phosphate isomerase 1, chloroplastic OS=Arabidopsis thaliana GN=PGI1 PE=1 SV=1
Gh_D06G0271	AT2G33740	Nitrogen regulatory PII-like, alpha/beta	P93009	CUTA_ARATH Protein CutA, chloroplastic OS=Arabidopsis thaliana GN=CUTA PE=1 SV=1
Gh_D06G0272	AT2G22490	Cyclin D2;1	Q69QB8	CCD31_ORYSJ Cyclin-D3-1 OS=Oryza sativa subsp. japonica GN=CYCD3-1 PE=2 SV=2
Gh_D06G0273	AT5G50010	sequence-specific DNA binding transcription factors;transcription regulators	Q9FGB0	BH145_ARATH Transcription factor bHLH145 OS=Arabidopsis thaliana GN=BHLH145 PE=2 SV=1
Gh_D06G0274	AT5G10940	transducin family protein / WD-40 repeat family protein	Q8N5D0	WDTC1_HUMAN WD and tetratricopeptide repeats protein 1 OS=Homo sapiens GN=WDTC1 PE=1 SV=2
Gh_D06G0275	AT4G24660	homeobox protein 22	Q9SB61	Y4466_ARATH ZF-HD homeobox protein At4g24660 OS=Arabidopsis thaliana GN=At4g24660 PE=1 SV=1
Gh_D06G0276	AT5G49980	auxin F-box protein 5	Q9LTX2	TIR1L_ARATH Transport inhibitor response 1-like protein OS=Arabidopsis thaliana GN=At5g49980 PE=1 SV=1
Gh_D06G0277	AT4G14600	Target SNARE coiled-coil domain protein	Q8VXX9	BETL1_ARATH Bet1-like protein At4g14600 OS=Arabidopsis thaliana GN=At4g14600 PE=2 SV=1
Gh_D06G0278	AT1G12680	phosphoenolpyruvate carboxylase-related kinase 2	Q8W490	PEPK2_ARATH Serine/threonine-protein kinase PEPKR2 OS=Arabidopsis thaliana GN=PEPKR2 PE=2 SV=1
Gh_D06G0279	AT1G28210	DNAJ heat shock family protein	Q38813	DNAJ1_ARATH Chaperone protein dnaJ 1, mitochondrial OS=Arabidopsis thaliana GN=ATJ1 PE=2 SV=2
Gh_D06G0280
Gh_D06G0281	AT5G65380	MATE efflux family protein	Q9LYT3	TT12_ARATH Protein TRANSPARENT TESTA 12 OS=Arabidopsis thaliana GN=TT12 PE=2 SV=1
Gh_D06G0282	AT4G40080	ENTH/ANTH/VHS superfamily protein	Q8L936	CAP16_ARATH Putative clathrin assembly protein At4g40080 OS=Arabidopsis thaliana GN=At4g40080 PE=2 SV=2
Gh_D06G0283	AT4G09060
Gh_D06G0284	AT1G45063	copper ion binding;electron carriers	Q41001	BCP_PEA Blue copper protein OS=Pisum sativum PE=2 SV=1
Gh_D06G0285	AT1G45063	copper ion binding;electron carriers	Q41001	BCP_PEA Blue copper protein OS=Pisum sativum PE=2 SV=1
Gh_D06G0286
Gh_D06G0287
Gh_D06G0288	AT1G35220		Q658Y4	F91A1_HUMAN Protein FAM91A1 OS=Homo sapiens GN=FAM91A1 PE=1 SV=3
Gh_D06G0289	AT5G65310	homeobox protein 5	Q940J1	ATB16_ARATH Homeobox-leucine zipper protein ATHB-16 OS=Arabidopsis thaliana GN=ATHB-16 PE=2 SV=2
Gh_D06G0290	AT5G40080	Mitochondrial ribosomal protein L27	Q6DJI4	RM41A_XENLA 39S ribosomal protein L41-A, mitochondrial OS=Xenopus laevis GN=mrpl41-a PE=2 SV=1
Gh_D06G0291
Gh_D06G0292	AT1G22460	O-fucosyltransferase family protein	Q8W486	Y1491_ARATH Uncharacterized protein At1g04910 OS=Arabidopsis thaliana GN=At1g04910 PE=1 SV=1
Gh_D06G0293	AT4G09010	ascorbate peroxidase 4	Q9THX6	TL29_SOLLC Thylakoid lumenal 29 kDa protein, chloroplastic OS=Solanum lycopersicum GN=CLEB3J9 PE=3 SV=1
Gh_D06G0294	AT1G78310	VQ motif-containing protein
Gh_D06G0295	AT1G51690	protein phosphatase 2A 55 kDa regulatory subunit B alpha isoform	Q38821	2ABA_ARATH Serine/threonine protein phosphatase 2A 55 kDa regulatory subunit B alpha isoform OS=Arabidopsis thaliana GN=PP2AB1 PE=1 SV=2
Gh_D06G0296	AT1G22430	GroES-like zinc-binding dehydrogenase family protein	Q9SK86	ADHL1_ARATH Alcohol dehydrogenase-like 1 OS=Arabidopsis thaliana GN=At1g22430 PE=2 SV=1
Gh_D06G0297	AT4G08980	F-BOX WITH WD-40 2	Q9ZPE4	FBW2_ARATH F-box protein FBW2 OS=Arabidopsis thaliana GN=FBW2 PE=1 SV=1
