# Supplementary material for: Cumulative and different genetic effects contributed to yield heterosis using maternal and paternal backcross populations in Upland cotton
Source: Sci Rep. 2019 Mar 8;9:3984. doi: 10.1038/s41598-019-40611-9 (PMC6408543; doi:10.1038/s41598-019-40611-9)
Supplement: Supplementary file 3 — Dataset 2 [file 41598_2019_40611_MOESM3_ESM.xls]

## Sheet: Table S11-A
Table S11 Raw data and genotypes in this study: A. Genotypes in BC/P population
Num	Marker	1	2	3	4	5	6	7	8	9	10	11	12	13	14	15	16	17	18	19	20	21	22	23	24	25	26	27	28	29	30	31	32	33	34	35	36	37	38	39	40	41	42	43	44	45	46	47	48
1	*BNL1026	H	B	H	H	H	B	H	H	H	B	B	B	B	B	H	H	-	H	H	H	B	H	B	H	B	B	H	B	H	B	H	B	H	B	H	H	H	H	B	B	H	H	B	H	B	H	B	B
2	*BNL1053	B	B	B	B	B	H	-	H	H	B	H	H	B	H	H	B	H	H	B	H	B	B	H	B	H	B	H	B	B	H	H	H	B	B	H	H	B	B	H	B	H	B	B	H	B	B	B	H
3	*BNL1167	H	B	H	B	H	H	B	B	H	H	B	H	H	H	H	B	B	B	B	H	H	H	H	B	H	B	H	H	B	H	B	H	-	H	B	B	H	H	B	H	-	B	B	H	H	H	H	B
4	*BNL1317	H	B	-	B	B	B	B	B	H	H	B	H	H	H	B	B	B	H	B	H	H	H	H	H	H	B	B	B	H	B	B	H	H	B	H	H	B	B	B	B	H	H	B	B	B	B	B	B
5	*BNL1495	H	H	B	B	H	H	H	H	B	H	B	H	H	B	H	B	H	H	H	H	H	H	H	H	H	B	H	H	B	H	B	H	H	H	B	B	H	B	B	B	H	H	B	H	B	H	B	H
6	*BNL1521	H	H	B	H	B	H	H	H	H	B	B	H	B	H	H	B	H	B	B	H	B	B	-	B	H	H	B	H	H	B	H	H	H	B	H	H	B	-	B	H	H	H	H	H	B	B	H	B
7	*BNL1552	H	B	H	H	B	B	H	B	B	H	B	B	B	H	H	B	B	H	B	H	H	B	B	H	H	B	B	B	B	B	H	B	B	-	H	B	H	B	B	H	H	H	B	H	B	H	H	B
8	*BNL243	H	H	H	H	H	B	H	H	H	B	B	B	H	H	B	H	H	B	B	H	H	B	H	B	H	H	H	B	H	B	H	H	H	H	H	H	B	-	B	B	H	H	B	B	H	B	H	H
9	*BNL2449	H	H	B	B	H	B	B	H	B	H	H	B	H	B	H	B	B	H	H	H	B	H	H	H	H	B	H	H	B	H	B	H	B	H	B	B	H	B	B	H	H	H	B	B	B	H	B	-
10	*BNL2485	H	H	H	H	H	B	H	B	H	B	B	B	B	B	-	B	B	B	B	H	H	H	H	B	B	H	H	H	H	H	H	H	H	H	B	B	B	H	B	B	H	H	H	H	H	B	H	B
11	*BNL2495	H	B	B	B	H	H	B	B	B	B	B	H	H	B	H	H	H	H	B	B	H	B	B	B	H	H	H	H	H	B	B	B	B	B	H	B	B	B	H	B	H	H	H	H	H	H	H	-
12	*BNL2496	H	H	B	B	B	B	B	B	H	H	B	B	B	H	H	B	H	H	H	B	H	H	H	H	H	H	H	B	H	H	B	H	H	B	H	B	B	H	H	B	H	H	H	B	B	H	B	B
13	*BNL2827a	H	H	H	H	H	B	H	H	H	B	H	H	B	H	B	B	H	B	H	H	B	H	H	B	B	B	H	B	B	-	H	H	H	H	H	H	B	B	H	B	H	H	H	B	B	B	B	H
14	*BNL2827b	H	H	H	H	H	B	H	H	H	B	H	H	B	H	B	B	H	B	H	H	B	H	H	B	B	B	H	B	B	-	H	H	H	H	H	H	B	B	-	B	H	H	H	B	B	B	B	H
15	*BNL2877	H	H	B	B	H	B	B	H	H	H	H	H	B	B	B	H	H	H	B	H	B	H	H	H	H	H	B	B	B	H	H	H	H	H	B	B	B	H	B	B	B	H	H	H	B	H	B	B
16	*BNL2960	B	B	-	H	B	H	-	B	H	H	H	B	H	B	B	H	B	B	H	B	B	B	H	H	H	B	B	B	H	H	B	H	B	B	H	H	H	B	H	H	B	B	H	B	H	B	H	H
17	*BNL3171	B	H	-	H	H	H	H	B	H	B	H	B	H	H	H	B	H	H	B	B	B	B	H	H	H	H	H	B	H	H	H	H	B	B	B	B	B	H	H	B	H	H	B	H	B	H	H	-
18	*BNL3261	B	H	-	H	H	H	B	-	H	H	B	H	H	H	-	B	B	B	B	B	B	H	B	B	H	H	B	H	B	H	B	B	B	B	B	H	B	B	B	B	H	H	B	H	H	B	B	B
19	*BNL3442a	B	H	B	B	B	H	B	H	H	B	H	H	B	H	B	B	H	B	B	B	B	B	H	H	H	B	B	B	H	B	B	H	H	H	B	H	B	H	H	B	H	H	H	H	H	B	H	H
20	*BNL3442b	H	H	B	B	H	H	B	H	B	B	H	B	B	B	B	B	B	H	H	H	H	B	B	H	H	B	H	H	H	H	H	B	H	-	B	B	H	H	H	H	B	B	B	H	B	B	H	H
21	*BNL3594	B	B	H	B	H	B	B	B	H	H	B	B	H	B	H	B	B	B	H	B	H	H	H	B	B	H	H	B	H	B	H	H	B	B	-	H	B	B	H	B	H	H	H	-	B	H	B	B
22	*BNL3650	H	H	-	H	B	B	-	H	B	H	H	B	B	H	B	B	B	H	B	H	H	H	H	H	H	H	H	B	B	B	B	H	H	B	B	H	B	B	B	B	H	H	B	H	H	B	H	B
23	*BNL3661	H	H	H	H	H	H	H	H	H	H	H	H	H	B	H	H	H	H	B	H	B	B	B	H	H	B	H	H	B	B	B	B	H	B	H	B	B	H	H	B	B	B	H	B	B	B	B	-
24	*BNL3937	B	B	B	B	B	B	B	B	H	B	H	B	B	H	B	H	H	B	B	H	H	B	H	H	H	B	H	-	B	H	H	H	B	-	H	H	B	H	H	H	H	H	H	B	H	H	B	B
25	*BNL4028	B	B	H	H	B	B	H	H	B	H	B	H	H	H	H	H	B	B	-	H	H	H	H	B	H	B	B	H	B	H	B	H	H	B	H	B	H	H	B	B	H	H	B	H	H	H	B	H
26	*BNL4030	H	B	H	H	B	H	H	H	B	H	H	H	H	B	H	H	B	H	B	B	H	B	H	H	H	B	H	B	H	B	H	H	H	B	B	-	B	B	H	H	H	H	H	H	H	B	H	B
27	*BNL530	H	B	H	B	H	H	B	B	H	H	B	H	B	B	H	H	H	B	B	H	H	H	H	-	H	B	H	H	B	B	H	H	H	-	B	H	H	H	B	H	H	B	B	H	H	B	B	B
28	*BNL598	H	H	B	B	B	H	B	H	B	B	H	H	H	H	H	H	H	B	B	B	H	H	B	H	H	H	H	B	H	H	B	B	H	B	H	H	H	H	H	-	H	H	H	B	B	B	H	B
29	*C2-0011B	B	H	B	B	H	B	H	H	H	H	H	H	B	H	H	H	H	H	H	B	-	H	B	B	-	B	B	H	B	H	B	B	H	-	B	B	H	H	H	B	-	H	H	H	B	H	B	B
30	*C2-0115	B	H	-	H	H	H	-	B	H	B	H	H	H	H	B	B	B	B	B	B	B	H	B	B	H	B	B	H	B	H	B	B	B	H	B	B	B	H	B	B	H	H	B	H	H	B	B	B
31	*C2-0135	H	B	B	B	B	H	B	-	B	B	B	H	H	B	H	H	H	H	B	B	H	B	B	B	H	H	H	H	H	B	B	B	B	B	H	B	B	B	H	B	H	H	H	H	H	H	H	-
32	*CAU0003	B	B	B	H	H	H	H	H	H	H	H	H	B	B	H	B	H	H	H	H	H	H	B	B	H	H	B	B	B	H	H	B	B	B	H	B	B	H	H	H	H	H	H	H	B	H	H	H
33	*CAU0104	B	H	H	B	H	H	H	H	B	H	H	H	B	B	H	H	H	H	B	H	H	B	H	H	B	B	B	B	H	B	H	H	B	-	B	H	H	B	H	B	H	H	B	B	H	H	B	B
34	*CAU0161	H	H	H	H	B	H	H	H	B	H	H	H	H	H	H	H	B	H	B	B	H	B	H	H	H	B	H	B	H	B	H	H	H	-	B	H	B	B	H	H	H	H	H	H	H	B	H	B
35	*CER0028	H	B	-	H	H	B	H	B	B	B	B	H	H	H	H	B	B	H	H	H	H	B	B	B	H	H	B	H	H	H	H	B	B	B	B	H	B	H	B	B	H	B	H	B	B	B	H	H
36	*CER0036	B	H	B	H	H	B	H	H	B	H	H	B	H	H	B	H	B	B	H	B	B	H	H	B	H	B	H	H	H	B	B	H	H	H	-	H	B	H	H	B	H	B	B	H	H	H	H	B
37	*CER0042	B	B	B	B	H	B	B	B	H	B	H	B	B	H	B	H	H	B	B	H	H	B	H	H	H	B	H	H	B	H	H	H	B	H	H	H	B	H	H	H	H	H	H	B	H	H	B	B
38	*CER0098	H	H	H	H	B	H	H	B	B	H	B	B	B	B	H	H	H	B	H	B	B	B	H	B	H	H	B	B	H	B	H	H	H	B	H	H	B	H	B	B	-	H	H	H	H	H	B	H
39	*CER0144	H	H	H	H	B	H	H	B	B	B	B	H	H	B	H	H	H	H	B	B	H	H	B	B	H	B	H	H	B	B	H	B	H	B	-	B	H	B	H	B	B	B	H	B	B	H	H	B
40	*CER0165	H	H	B	B	B	H	H	H	B	H	H	H	H	B	H	B	B	H	H	H	B	H	H	H	H	B	H	H	B	H	B	H	B	H	B	B	H	B	B	B	H	H	B	H	B	H	B	B
41	*CER0167	B	H	H	H	B	B	H	B	B	H	H	B	B	H	B	B	B	H	B	H	B	H	H	H	H	H	-	B	B	H	H	H	B	H	B	H	B	H	H	B	H	H	B	H	B	B	H	H
42	*CER0168	H	H	H	H	H	H	H	H	H	B	B	B	H	H	B	H	H	B	B	H	H	B	H	B	H	H	H	B	H	B	H	H	H	H	H	H	B	B	B	B	H	H	B	B	H	H	H	H
43	*CGR5001	B	H	H	H	B	B	H	H	H	B	H	H	B	H	H	H	H	H	H	B	H	H	B	B	B	B	B	H	H	B	B	B	B	B	B	H	B	B	B	H	B	H	H	B	B	H	H	B
44	*CGR5009	B	H	B	B	B	H	B	H	H	H	B	H	H	H	B	B	B	B	B	H	H	H	B	H	H	B	H	B	B	B	B	B	B	H	H	H	H	B	B	H	H	H	B	B	H	H	B	B
45	*CGR5025	B	B	H	H	H	H	H	H	H	H	B	B	H	H	B	B	B	B	B	H	B	H	H	B	B	H	B	H	H	H	H	H	B	B	H	B	B	B	B	B	B	B	H	H	H	B	B	H
46	*CGR5056	H	H	-	B	B	B	B	H	H	H	H	H	H	H	H	H	H	H	H	H	H	B	B	H	B	B	B	B	B	H	B	B	B	B	H	H	H	B	H	H	B	B	H	H	H	B	H	B
47	*CGR5108	H	H	-	H	H	B	H	H	H	H	B	H	H	-	H	B	B	B	H	B	B	H	H	H	B	B	H	B	B	B	B	H	H	B	B	H	B	B	B	H	H	H	H	H	H	H	B	-
48	*CGR5111	B	H	-	H	H	H	-	B	H	B	B	H	H	H	B	B	B	B	B	B	B	H	B	B	H	B	B	H	B	H	B	B	B	-	B	B	B	H	B	B	H	H	B	H	H	B	B	-
49	*CGR5124	B	H	H	H	H	H	H	H	H	H	H	B	H	H	B	B	B	H	B	B	H	H	H	H	H	B	H	B	B	B	B	H	H	B	B	H	H	H	H	H	H	H	H	H	H	B	H	H
50	*CGR5202	B	H	B	H	B	B	H	H	B	B	B	B	B	H	H	H	B	B	H	H	B	B	H	H	B	B	H	B	B	B	H	H	B	B	H	H	B	H	B	H	B	B	B	B	B	B	H	B
51	*CGR5217	B	H	B	H	B	H	H	H	H	B	H	B	B	H	H	B	B	H	H	B	B	B	H	H	H	H	H	B	H	B	B	H	H	H	B	H	H	H	H	B	H	H	H	-	H	H	H	H
52	*CGR5331	H	H	B	B	B	H	B	H	B	B	H	B	H	B	B	H	B	H	B	H	H	H	B	H	B	B	H	H	B	H	H	B	B	H	B	H	B	H	B	B	H	H	H	B	B	H	B	B
53	*CGR5352	H	H	H	H	H	B	-	H	H	B	B	B	H	H	B	H	H	B	B	H	H	B	H	B	H	H	H	B	H	B	H	H	H	H	H	H	B	B	B	B	H	H	B	B	H	B	H	H
54	*CGR5355	-	H	B	H	B	B	H	H	B	H	H	B	B	H	B	B	B	H	B	H	H	H	H	H	H	H	H	B	B	B	B	H	H	B	B	B	B	B	B	B	H	H	H	H	H	B	H	B
55	*CGR5372	H	H	H	H	B	B	-	H	B	H	H	B	H	B	B	B	B	H	B	B	H	H	B	H	B	B	B	H	B	B	B	B	B	B	B	H	H	H	B	H	B	B	B	B	B	B	H	B
56	*CGR5390	H	H	H	H	H	H	-	H	B	H	B	B	H	B	B	H	B	H	H	H	H	H	B	B	H	B	H	B	H	H	B	B	H	H	B	B	B	B	B	B	H	H	B	H	H	B	B	H
57	*CGR5421	H	H	B	B	H	H	B	B	B	-	-	B	H	B	H	H	B	H	H	H	H	B	B	H	H	B	H	B	H	H	H	B	H	-	H	H	B	H	H	H	B	B	B	H	B	B	-	B
58	*CGR5423	H	H	B	B	H	B	B	H	H	B	B	H	H	H	B	H	H	H	B	B	B	B	H	B	H	B	B	-	B	H	H	H	H	B	H	B	H	B	H	B	B	B	-	-	H	B	B	B
59	*CGR5452	H	H	H	H	B	H	H	B	B	B	B	H	H	B	H	H	H	H	B	B	H	H	B	B	H	B	H	H	B	B	H	B	H	H	H	B	H	B	H	B	B	B	H	B	B	H	H	B
60	*CGR5534	H	H	B	B	H	B	B	H	H	H	H	H	B	B	B	H	B	H	H	H	B	H	H	H	H	H	B	B	H	H	H	H	H	H	B	B	B	H	B	B	B	H	H	H	B	H	B	B
61	*CGR5539	B	H	H	H	H	H	H	H	H	B	H	H	H	B	H	-	H	-	B	-	-	B	H	H	B	B	B	B	H	B	H	H	B	H	B	H	H	B	B	B	H	H	B	B	B	H	B	B
62	*CGR5548	B	B	B	B	H	B	B	B	H	B	H	B	H	B	H	B	H	H	H	H	H	B	B	H	B	B	B	H	H	B	B	B	B	B	B	H	H	B	H	B	B	H	H	B	B	B	B	B
63	*CGR5554	H	H	B	B	B	H	B	H	B	B	H	B	H	B	B	H	B	H	-	H	H	H	B	H	B	B	H	H	B	H	H	B	B	H	B	H	B	H	B	B	H	H	H	B	B	H	B	B
64	*CGR5576	B	B	B	B	H	B	B	B	B	H	H	H	H	H	H	H	H	H	H	B	H	B	B	H	H	B	H	B	H	B	H	B	H	H	B	H	B	H	H	H	H	H	B	B	B	B	H	B
65	*CGR5602	B	B	H	H	B	H	H	H	H	B	H	B	H	H	H	B	H	H	B	H	B	B	H	B	H	H	H	B	H	H	H	H	B	B	H	B	B	B	H	B	H	B	B	H	B	B	B	B
66	*CGR5663	H	H	H	H	H	H	H	H	H	B	B	B	H	H	B	H	B	B	H	H	B	H	B	B	B	B	H	B	B	B	H	B	H	B	H	H	H	H	B	H	B	B	B	B	B	B	B	H
67	*CGR5675	H	B	B	H	H	B	H	B	H	H	H	H	H	B	H	H	H	B	B	B	B	B	B	B	H	B	H	B	B	H	B	B	-	H	B	B	B	B	H	B	H	H	H	H	B	B	B	H
68	*CGR5758	B	B	H	B	B	B	B	B	H	H	B	H	H	H	B	B	B	H	B	H	H	H	H	H	H	B	B	B	B	B	B	H	H	B	H	H	B	B	B	B	B	B	B	-	B	H	H	B
69	*CGR5801	B	H	B	H	H	H	B	H	B	H	B	B	B	H	B	B	B	H	B	H	H	H	H	H	H	H	H	B	B	B	B	H	H	B	B	H	B	B	H	B	H	H	H	B	H	B	H	B
70	*CGR5806	B	H	B	H	H	H	H	B	H	B	H	B	H	H	H	B	H	H	B	B	B	B	H	H	H	H	H	B	H	H	H	-	B	B	B	B	B	H	H	B	H	H	B	H	B	H	H	B
71	*CGR5808	B	H	B	H	H	H	H	B	H	H	H	B	B	H	H	B	B	H	H	B	B	B	H	H	H	B	H	B	H	B	H	H	H	H	-	H	B	H	H	B	H	H	B	H	B	H	H	H
72	*CGR5867	H	B	H	B	B	B	B	B	H	H	B	H	H	H	B	B	B	H	B	H	H	H	H	H	H	B	B	B	H	B	B	H	H	B	H	H	B	B	B	B	H	H	B	B	B	B	-	-
73	*CGR5871	H	B	H	B	B	H	B	B	H	H	B	B	B	B	H	B	B	B	H	H	H	H	B	B	H	H	B	H	H	B	B	B	H	H	B	H	B	H	H	B	B	B	H	B	B	B	H	B
74	*CGR5873	H	B	H	H	H	H	H	B	H	H	H	B	H	B	H	B	B	H	B	B	B	B	H	H	H	B	B	B	B	H	B	H	B	H	H	H	H	B	B	B	B	B	H	H	B	B	H	B
75	*CGR5883	B	H	B	H	B	B	H	H	B	H	H	B	B	H	B	B	B	H	B	H	H	H	H	H	H	H	H	B	B	B	B	H	H	B	B	H	B	B	H	B	H	H	H	H	H	B	H	B
76	*CGR6017	B	B	H	H	H	B	H	B	B	B	H	H	H	B	B	H	H	B	H	B	H	B	B	H	H	B	H	H	H	B	H	B	B	B	B	H	B	H	H	H	H	H	B	B	B	B	B	B
77	*CGR6129	H	B	H	H	H	H	H	H	H	B	B	B	H	B	H	B	H	B	B	H	H	H	H	B	B	H	H	H	H	H	B	H	H	B	B	H	B	H	B	B	H	B	B	B	H	B	B	B
78	*CGR6154	B	B	H	B	H	H	-	B	H	H	H	B	B	B	H	B	H	B	B	H	B	H	B	H	B	B	B	H	H	B	B	B	B	B	B	H	H	B	H	B	B	B	B	H	B	H	H	B
79	*CGR6254	H	H	B	-	H	H	B	B	B	B	H	B	B	B	B	B	B	B	B	H	B	H	B	B	H	B	B	H	H	H	-	B	B	B	H	H	B	B	H	H	B	B	H	B	H	H	H	B
80	*CGR6356	H	H	B	B	B	B	B	H	H	H	H	B	H	H	B	H	H	H	H	H	H	B	B	H	B	B	B	H	H	H	B	B	B	B	H	H	B	B	H	H	B	B	H	B	H	B	H	B
81	*CGR6508	H	H	B	B	H	H	B	B	B	B	B	B	H	H	B	H	H	H	H	H	B	H	B	H	B	B	B	B	B	B	B	B	B	B	H	B	B	H	H	H	B	H	B	B	H	B	H	B
82	*CGR6525	B	H	B	H	H	H	H	B	B	B	H	H	B	B	H	H	B	H	-	H	H	B	B	B	H	H	H	H	H	H	B	B	H	B	H	B	H	H	H	H	H	B	B	H	B	H	H	B
83	*CGR6528	-	H	B	H	H	H	H	B	B	B	B	H	H	B	H	B	H	H	H	B	H	H	B	B	H	B	H	H	H	B	B	B	B	B	B	H	B	H	B	B	H	B	B	B	B	B	B	B
84	*CGR6580	B	B	-	H	H	H	H	H	H	H	H	H	B	B	H	B	H	H	H	B	H	H	B	B	H	H	H	B	B	H	H	B	H	B	H	B	B	H	H	H	-	H	H	H	B	B	H	B
85	*CGR6586	H	H	H	H	B	B	H	H	B	H	H	B	H	B	B	B	B	H	B	B	H	H	B	H	B	B	B	H	B	B	B	B	B	B	B	H	H	H	B	H	B	B	B	B	B	B	H	B
86	*CGR6683	B	H	B	B	B	B	B	H	B	H	H	H	H	H	H	H	B	H	B	B	B	B	B	H	B	B	H	B	B	B	B	B	B	B	H	B	B	H	H	B	H	B	H	H	H	B	B	B
87	*CGR6695	B	H	H	H	B	B	H	H	B	H	B	B	H	H	B	B	H	B	H	B	B	B	H	H	B	B	H	H	H	H	B	H	H	H	B	B	H	H	H	B	B	B	B	H	B	H	H	H
88	*CGR6732	H	H	B	B	H	B	H	H	B	H	H	B	H	B	H	B	B	H	H	H	B	H	H	H	H	B	H	H	B	H	B	H	B	H	B	B	H	B	B	H	H	H	B	H	B	H	B	H
89	*CGR6749	B	B	B	H	H	B	B	H	H	H	H	B	H	H	B	B	B	H	B	B	H	H	H	H	H	H	H	B	B	B	B	H	H	B	B	H	B	H	H	H	H	H	H	H	H	B	H	B
90	*CGR6771	B	H	B	B	B	H	B	H	H	H	B	H	H	H	B	B	B	B	B	H	H	H	B	H	H	B	H	B	B	B	B	B	B	H	H	H	H	B	B	H	H	H	B	B	H	H	B	B
91	*CGR6784	B	B	B	B	B	B	B	H	B	H	H	H	B	H	H	H	B	H	B	H	B	B	B	B	B	B	H	B	B	B	B	B	B	B	H	B	B	H	H	B	H	B	H	B	H	B	B	B
92	*CGR6802	B	-	B	B	B	B	B	H	H	H	B	H	H	B	B	H	B	H	H	B	B	H	B	B	H	B	H	H	B	H	B	B	H	H	B	B	H	H	H	B	B	H	H	-	B	H	B	B
93	*CGR6812	H	H	H	H	H	H	H	H	H	B	B	B	H	H	B	H	H	B	B	H	H	B	H	B	H	H	H	B	H	-	-	H	H	H	H	B	B	B	B	B	H	H	B	B	H	H	H	H
94	*CGR6857	H	H	B	B	B	B	B	H	H	H	H	H	H	H	H	H	H	H	H	H	H	B	B	H	B	B	B	H	H	H	B	B	B	B	H	H	B	B	H	H	B	B	H	H	H	B	H	B
95	*CGR6864	B	B	H	B	H	H	B	B	B	B	B	B	H	B	H	B	B	B	B	B	H	H	H	B	H	H	H	B	H	B	H	H	H	B	H	H	B	B	H	B	H	H	H	B	H	H	B	-
96	*CGR6876	B	B	-	B	B	B	B	B	H	H	B	H	H	H	B	B	B	H	B	H	H	H	H	H	H	B	B	B	H	B	B	H	H	-	H	H	-	B	B	B	B	B	B	B	B	H	H	H
97	*CGR6880	H	H	H	H	B	H	H	B	B	B	B	H	H	B	H	H	H	H	B	B	H	H	B	B	H	B	H	H	B	B	H	B	H	H	H	B	H	B	H	B	B	B	H	B	B	H	H	B
98	*CGR6889	H	B	H	H	B	H	H	H	B	H	B	B	B	H	H	B	H	B	H	B	B	H	H	H	B	B	H	B	B	B	B	H	B	B	H	H	H	B	B	H	H	H	B	H	B	B	B	B
99	*CGR6930	H	H	H	H	B	H	H	B	B	B	B	H	H	B	H	H	H	H	B	B	H	H	B	B	H	B	H	H	B	B	H	B	H	-	H	B	H	B	H	B	B	B	H	B	B	H	H	B
100	*CIR099	H	H	H	H	H	B	H	H	B	H	H	H	B	H	H	B	H	B	H	H	B	H	B	H	B	H	B	H	B	B	B	B	H	-	B	B	B	H	H	H	B	B	H	H	-	H	H	B
101	*CIR139	H	B	H	H	B	B	H	H	H	H	H	H	B	H	H	H	B	B	B	H	H	B	B	B	H	H	H	B	H	H	H	B	H	B	H	B	B	H	B	H	H	H	H	B	H	H	H	H
102	*CIR216	B	B	-	B	B	H	-	H	H	H	B	B	B	H	H	B	H	H	B	B	H	H	B	B	H	B	B	B	H	B	B	B	H	B	H	B	H	B	H	B	B	B	H	H	B	H	B	H
103	*CIR228	H	H	H	H	H	B	H	B	H	B	B	H	B	B	H	B	B	B	B	H	B	H	H	B	B	H	B	H	H	H	H	H	H	H	B	B	B	H	B	B	H	H	H	B	B	B	H	B
104	*CIR307	H	B	H	H	B	H	H	H	B	H	B	B	B	H	H	B	H	B	H	B	B	H	H	H	B	B	-	B	B	B	B	H	B	B	H	H	H	B	B	H	H	H	B	H	B	B	B	-
105	*CIR334	H	B	H	H	B	H	H	H	B	H	B	B	B	H	H	B	H	B	H	B	B	H	H	H	B	B	H	B	B	B	B	H	B	B	H	H	H	B	B	H	H	H	B	H	B	B	B	B
106	*COT059	H	B	H	H	B	H	H	H	B	H	B	B	B	H	H	B	H	B	H	B	B	H	H	H	B	B	H	B	B	B	B	H	B	B	H	H	H	B	B	H	H	H	B	H	B	B	B	B
107	*COT064	H	H	B	B	B	B	-	B	H	H	B	B	B	B	H	B	B	B	H	B	H	B	B	H	B	H	H	H	B	B	H	B	B	H	B	B	H	H	H	H	H	H	H	H	H	H	B	H
108	*COT107	H	H	H	B	H	H	B	H	B	B	B	H	H	B	H	H	B	H	B	B	H	H	H	H	B	H	H	H	B	B	B	H	B	B	H	B	B	B	H	B	B	B	H	H	B	B	B	B
109	*DC20046	H	H	B	B	B	B	-	H	H	H	H	H	H	H	H	H	H	H	H	H	H	B	B	H	B	B	B	B	B	H	B	-	B	H	H	H	H	B	H	H	B	B	H	H	H	B	H	B
110	*DC20094	H	H	-	B	B	H	B	B	H	H	H	B	H	B	H	H	H	H	H	H	B	H	B	B	B	B	H	B	B	H	B	B	B	B	B	B	B	H	H	B	B	B	B	B	B	B	H	B
111	*DC20124	B	H	B	B	H	B	B	H	H	H	H	H	B	H	H	H	H	H	H	B	B	H	B	B	H	B	B	H	B	H	B	B	H	B	B	B	H	H	H	B	B	B	H	H	B	H	B	B
112	*DC20127	B	H	H	H	H	H	H	B	H	B	H	H	H	H	B	H	B	B	H	H	H	H	H	H	H	B	H	B	B	B	B	H	B	B	B	H	H	B	B	B	H	H	H	H	H	H	B	B
113	*DC30107	H	B	B	-	B	-	-	-	B	B	B	H	H	B	H	H	H	H	B	B	H	B	B	B	H	H	H	H	H	B	B	B	B	B	H	B	B	B	H	B	H	H	H	H	H	H	H	H
114	*DC40052	H	H	B	B	B	B	-	H	H	H	H	H	H	H	H	H	H	H	H	H	H	B	B	H	B	B	B	B	B	H	B	B	B	B	H	H	H	B	H	H	B	B	H	H	H	B	H	B
115	*DC40065	B	H	B	B	H	B	-	H	H	H	H	H	B	H	H	H	H	H	H	B	B	H	B	B	H	B	B	H	B	H	B	B	H	B	B	B	H	H	H	B	B	H	H	H	B	H	B	B
116	*DC40122	H	B	H	H	B	B	H	H	H	H	H	H	B	H	H	H	B	B	B	H	H	B	B	B	H	H	H	B	H	H	H	B	H	B	H	B	B	H	B	H	H	H	H	B	H	H	H	-
117	*DC40150	H	B	B	B	B	B	B	H	B	B	H	B	B	B	H	B	B	B	H	H	B	H	B	H	H	B	B	H	B	B	B	B	B	B	B	B	B	B	B	B	B	H	B	H	B	H	H	H
118	*DC40175	H	B	H	H	H	H	H	H	B	H	B	H	B	H	B	B	H	B	H	B	B	H	H	H	B	B	B	B	B	B	B	H	H	B	H	H	H	B	B	H	H	H	B	H	B	B	B	B
119	*DC40183	H	B	H	H	H	H	B	H	B	H	B	H	B	H	B	B	H	B	H	B	B	H	H	H	B	B	B	B	B	B	B	H	H	B	H	H	H	B	B	H	H	H	B	H	B	B	B	B
120	*DC40250	B	B	-	H	H	H	H	H	H	H	-	H	B	B	H	B	H	H	H	H	H	H	B	B	H	H	H	B	B	H	H	B	B	B	H	B	B	H	H	H	H	H	H	H	B	H	H	B
121	*DC40407	H	B	B	B	H	H	B	B	H	H	H	H	B	H	B	B	B	H	B	B	B	B	H	H	B	B	B	B	H	H	H	H	H	H	H	B	H	H	B	B	B	B	B	B	B	H	B	H
122	*DC40417	B	H	-	H	B	B	H	H	B	H	H	B	B	H	B	B	B	H	B	H	H	H	H	H	H	H	H	B	B	B	B	H	H	B	B	B	B	B	H	B	H	H	H	H	H	B	H	B
123	*DPL0003	-	-	-	-	-	-	-	-	-	H	H	B	H	H	B	H	H	H	H	H	H	B	B	H	B	H	B	H	H	H	B	B	H	B	H	H	B	B	H	H	B	B	B	B	H	B	H	B
124	*DPL0022	B	B	H	H	H	H	B	B	H	H	B	B	H	H	B	B	B	B	B	H	B	H	H	B	B	H	B	H	H	H	H	H	B	B	H	B	B	B	B	B	B	B	H	H	H	B	B	B
125	*DPL0048	H	B	H	H	H	B	H	-	H	B	B	B	B	B	H	H	H	H	H	H	B	H	B	H	B	B	H	B	H	B	H	B	H	B	H	H	H	H	B	B	H	H	B	H	B	H	B	B
126	*DPL0050a	B	B	H	H	H	H	H	B	H	B	H	B	H	H	H	B	H	H	B	B	B	B	H	-	H	H	H	B	H	H	H	H	B	B	B	B	B	H	H	B	H	H	B	H	B	H	H	H
127	*DPL0050b	B	H	B	H	H	H	H	H	H	H	H	H	B	B	H	B	B	H	H	H	H	H	B	-	H	H	H	B	B	H	H	B	B	B	H	H	B	H	H	H	H	H	H	H	B	B	H	B
128	*DPL0056	B	H	B	B	H	H	B	H	B	H	H	H	B	B	H	H	H	H	B	H	H	B	H	H	B	B	B	B	H	B	H	-	B	B	B	H	B	B	H	B	H	H	B	B	H	H	B	B
129	*DPL0057	H	H	B	H	H	H	H	B	B	B	H	B	B	B	B	H	B	H	B	H	B	H	B	B	H	B	B	H	H	H	H	B	B	B	H	H	B	B	H	H	B	B	H	B	H	H	H	B
130	*DPL0070	H	B	B	B	B	H	B	B	B	B	B	H	H	B	H	H	H	H	B	B	H	B	B	B	H	H	H	H	H	B	B	B	-	B	H	B	B	B	H	B	H	H	H	H	H	H	H	-
131	*DPL0090	H	B	H	H	B	H	-	H	H	B	-	B	H	B	H	B	H	B	B	H	H	H	B	B	B	H	H	H	H	H	B	B	H	B	B	H	B	H	B	B	H	B	B	B	H	B	H	B
132	*DPL0131	B	H	B	B	B	H	B	H	H	B	H	H	B	H	B	B	B	B	B	B	B	B	H	H	H	B	B	B	H	B	B	H	H	H	B	H	B	H	H	B	H	H	H	H	H	B	H	B
133	*DPL0152a	H	H	H	H	B	H	H	H	B	B	H	B	H	H	B	H	H	H	B	H	B	B	B	B	H	B	B	B	H	B	H	B	H	H	B	B	H	B	H	B	H	H	B	B	H	B	B	B
134	*DPL0152b	H	H	B	B	H	B	B	H	H	B	B	H	H	H	B	H	H	H	B	B	B	B	H	B	H	B	B	H	B	H	H	H	H	B	H	B	H	B	H	B	B	B	H	H	B	B	B	B
135	*DPL0182	H	B	H	H	-	H	H	-	B	H	B	B	B	H	H	B	H	B	H	B	B	H	H	B	B	B	H	-	B	B	B	H	B	B	H	H	H	B	B	H	H	H	B	H	B	B	B	B
136	*DPL0217	B	H	B	H	B	B	H	H	B	H	B	B	H	H	B	B	H	B	H	B	B	B	H	H	B	B	H	H	H	H	B	H	H	H	B	B	H	H	H	B	B	B	B	H	B	H	H	H
137	*DPL0244	B	H	B	H	B	B	H	H	-	H	H	-	B	H	B	B	B	H	B	H	H	H	H	H	H	H	H	B	B	B	B	H	H	B	B	H	B	B	H	B	H	H	H	H	H	B	H	B
138	*DPL0252	B	H	H	H	H	H	B	-	H	B	B	H	H	H	B	H	B	B	B	H	H	H	H	H	H	B	B	H	B	B	B	H	B	B	B	H	B	B	B	B	H	H	H	H	H	H	B	H
139	*DPL0282	H	H	B	H	B	H	H	B	H	H	H	H	H	B	H	B	B	B	H	H	B	B	H	H	H	H	-	H	H	B	H	B	B	B	B	B	B	H	-	H	H	H	H	H	B	H	H	B
140	*DPL0303	H	H	H	B	H	H	B	H	B	B	B	H	H	B	H	H	B	H	B	B	H	H	H	H	B	H	H	-	B	B	B	H	B	B	H	H	B	B	H	B	B	B	H	H	B	B	B	B
141	*DPL0308	H	-	B	B	B	B	B	H	B	H	H	H	H	B	H	B	B	H	H	H	-	H	H	H	H	B	H	H	B	H	H	H	B	H	B	B	H	B	B	H	H	H	B	H	-	H	H	B
142	*DPL0319	H	H	H	H	B	-	-	H	H	B	H	B	H	H	-	H	B	B	H	-	B	B	H	B	B	B	H	B	H	B	H	H	H	H	H	H	H	H	H	H	H	H	-	H	H	H	H	H
143	*DPL0491	H	B	H	H	B	H	H	B	B	B	B	H	H	B	H	H	H	H	B	H	H	B	B	H	H	B	H	H	B	B	H	H	B	H	H	B	B	B	H	B	B	B	H	H	H	H	H	B
144	*DPL0502	H	H	H	H	H	B	H	B	H	B	B	H	B	B	H	B	B	B	B	H	B	H	H	B	B	H	B	H	H	H	H	H	H	B	B	B	B	H	B	B	H	H	H	B	B	B	H	B
145	*DPL0535	H	H	B	B	B	B	H	H	B	H	H	H	H	B	H	B	B	H	H	H	B	H	H	H	H	B	H	H	B	H	B	H	B	H	B	B	H	B	B	B	H	H	B	H	B	B	B	B
146	*DPL0562	B	B	H	B	H	H	H	H	H	B	H	H	H	H	H	H	H	B	B	H	B	H	B	B	H	H	H	H	H	B	H	H	B	H	B	B	B	H	H	H	H	H	B	B	H	H	H	H
147	*DPL0565	H	H	H	B	B	B	B	H	H	H	H	H	H	B	H	H	B	H	B	H	B	B	B	H	B	B	B	B	H	B	B	B	B	H	B	B	B	H	B	B	H	H	H	H	H	H	B	B
148	*DPL0572	H	H	B	B	H	B	B	H	B	H	H	B	H	B	H	B	B	H	H	H	B	H	H	H	H	B	H	H	B	H	B	H	B	H	B	B	H	B	B	H	H	H	B	B	B	H	B	B
149	*DPL0590	B	H	H	H	H	H	-	H	H	H	H	B	H	H	B	B	B	H	B	B	H	H	H	H	H	B	H	B	B	B	B	H	H	B	B	H	H	H	H	H	H	H	H	H	H	B	H	B
150	*DPL0707	H	B	H	B	H	B	B	B	B	H	B	H	H	H	H	H	B	H	H	B	B	B	H	H	H	B	B	B	B	H	B	H	B	B	B	H	H	B	B	B	B	B	H	H	B	B	B	H
151	*DPL0732	H	H	H	B	H	H	B	H	B	B	B	H	H	B	H	H	B	H	B	B	H	H	H	H	B	H	H	H	B	B	B	H	B	H	H	B	B	B	H	B	B	B	H	H	B	B	B	B
152	*DPL0752	H	H	B	B	B	B	B	H	H	H	H	H	H	H	H	H	H	H	H	H	H	B	B	H	B	B	B	B	B	H	B	B	B	B	H	H	H	B	H	H	B	B	H	H	H	B	H	B
153	*DPL0777	B	H	H	H	H	H	H	H	H	B	H	B	B	H	H	B	B	H	H	H	B	B	H	H	H	B	H	B	H	B	H	H	H	H	B	H	H	H	H	B	H	H	H	H	H	H	H	-
154	*DPL0790	H	B	H	H	H	H	H	B	H	B	B	B	H	B	H	B	H	B	B	B	B	H	B	B	B	H	H	H	B	H	B	B	H	B	B	H	B	H	B	B	H	H	B	B	H	B	B	-
155	*DPL0847a	H	H	B	B	B	B	B	H	H	H	H	H	H	H	H	H	H	H	H	H	H	B	B	H	B	B	B	B	B	H	B	B	B	B	H	H	H	B	H	H	B	B	H	H	H	B	H	B
156	*DPL0847b	B	B	-	H	H	B	-	H	H	H	H	B	H	H	B	B	B	H	B	B	H	H	H	H	H	B	H	B	B	B	B	H	H	B	B	H	B	H	H	H	H	H	H	H	H	B	H	B
157	*DPL0864	H	B	H	H	H	B	H	H	B	B	H	B	B	H	H	H	H	B	H	H	B	H	B	H	H	B	B	H	B	B	B	B	H	B	B	H	B	B	H	B	B	H	B	H	H	H	H	H
158	*DPL0883	H	H	B	B	B	B	-	B	H	H	B	B	B	B	H	B	B	B	H	B	H	B	B	H	B	H	H	H	B	B	H	B	B	H	B	B	H	H	H	B	H	H	H	H	H	H	B	H
159	*DPL0894	H	H	H	H	H	H	-	H	B	H	B	B	H	B	B	H	B	H	H	H	H	H	B	B	H	B	H	B	H	H	B	-	H	H	B	B	B	B	B	B	H	H	B	H	H	B	B	H
160	*DPL0897	H	B	H	H	H	B	H	H	H	B	B	B	B	B	B	H	H	H	H	H	B	H	B	B	B	B	H	B	H	B	H	B	H	B	H	H	H	H	B	B	B	H	B	H	B	H	B	B
161	*Gh111	H	H	H	B	H	B	B	B	B	B	H	H	B	H	B	B	B	B	B	H	H	B	B	B	H	H	H	B	B	B	B	B	B	B	B	B	H	H	H	H	B	B	B	H	H	H	H	B
162	*Gh120	H	H	H	B	B	B	H	H	H	H	H	H	H	B	H	H	B	H	B	H	B	B	B	H	B	B	H	B	H	B	B	B	B	H	B	B	B	H	B	B	H	H	H	H	H	H	B	B
163	*Gh137	H	B	H	H	H	B	-	H	H	B	B	B	B	B	B	H	H	H	H	H	B	H	B	B	B	B	H	B	H	B	H	B	H	B	H	H	H	H	B	B	B	H	B	H	B	H	B	B
164	*Gh144	H	B	H	B	H	B	-	B	B	H	B	H	H	H	H	H	B	H	H	B	B	B	H	H	H	B	B	B	B	H	B	H	B	H	B	H	H	B	B	B	B	B	H	H	B	B	B	H
165	*Gh145	H	B	B	B	B	B	B	H	B	B	H	B	B	H	B	B	H	B	H	H	H	H	H	H	H	B	B	H	B	B	H	H	B	B	H	H	H	B	B	H	H	H	B	B	B	B	B	H
166	*Gh157	H	H	B	B	H	H	B	H	B	H	B	B	H	B	H	B	H	H	H	H	H	H	H	H	H	B	H	H	B	H	B	H	H	H	B	B	H	B	B	B	H	H	B	H	B	H	B	B
167	*Gh158	H	B	H	B	H	H	B	B	H	H	H	H	B	H	B	B	B	H	B	B	B	B	H	H	B	B	B	B	H	H	H	H	H	H	H	B	H	H	B	B	B	B	B	B	B	H	B	H
168	*Gh197	H	H	-	B	B	H	B	B	H	H	H	H	H	H	B	H	H	H	H	H	B	H	B	H	B	B	H	B	B	H	B	B	B	B	B	B	B	H	H	B	B	B	H	B	B	B	H	H
169	*Gh199	B	B	H	H	B	H	H	B	H	H	H	B	H	B	B	H	B	B	H	B	B	B	H	H	H	B	B	B	H	H	B	H	B	B	H	H	H	B	H	H	B	B	H	B	H	B	H	H
170	*Gh220	B	B	B	B	H	-	B	B	H	B	H	B	B	H	B	H	H	B	B	H	H	B	H	H	B	B	H	H	B	B	H	H	B	H	H	H	B	H	H	H	H	H	H	H	H	H	B	H
171	*Gh247	H	B	-	B	B	B	B	B	H	H	B	H	H	H	B	B	B	H	B	H	H	H	H	H	H	B	B	B	H	B	B	H	H	-	H	H	B	B	B	B	H	H	B	B	B	B	B	B
172	*Gh256	H	H	H	H	B	H	H	B	B	H	B	B	B	B	H	H	H	B	H	B	B	B	H	B	H	H	B	B	H	B	H	H	H	B	H	H	B	H	B	B	H	H	H	H	H	H	B	H
173	*Gh260	H	H	B	B	B	B	B	B	H	H	B	B	H	H	B	H	B	B	B	B	H	H	B	H	B	B	H	H	H	B	H	B	B	B	H	B	B	H	H	B	H	B	H	B	B	H	H	B
174	*Gh268	B	H	-	H	H	H	H	H	B	B	H	H	B	H	H	B	B	H	H	H	H	B	H	B	B	H	H	B	B	H	H	H	H	B	H	H	B	H	H	H	H	B	B	H	B	B	B	B
175	*Gh27	H	H	H	B	H	B	B	B	B	B	H	H	B	H	B	B	B	B	B	H	H	B	B	B	H	H	H	B	B	B	B	B	B	B	B	B	H	H	H	H	B	B	B	H	H	H	H	B
176	*Gh273	H	H	B	H	B	H	-	H	B	B	B	H	H	H	B	B	H	H	B	H	B	B	B	H	H	H	B	H	H	B	H	B	H	B	H	H	H	H	H	H	H	H	B	H	H	B	B	B
177	*Gh298	B	H	H	H	B	B	H	H	B	B	B	B	B	H	H	H	B	B	H	H	B	-	H	H	B	B	H	B	B	B	H	H	B	B	H	H	B	H	B	H	B	B	B	B	B	B	H	H
178	*Gh308	H	B	H	B	B	B	B	H	B	B	H	B	B	H	B	B	H	B	H	H	H	H	H	H	H	B	B	H	B	B	H	H	B	B	H	H	H	-	B	H	H	H	B	B	B	B	B	H
179	*Gh316	H	H	-	H	H	H	-	H	H	H	B	B	H	B	B	B	B	B	H	B	H	H	B	B	H	B	H	-	H	B	H	B	H	-	B	B	B	H	B	B	B	H	H	H	H	H	H	H
180	*Gh320	H	B	H	-	H	B	-	B	B	H	B	H	H	H	H	H	B	-	H	B	B	B	H	H	H	B	B	B	B	H	B	H	B	-	B	H	H	B	B	B	B	B	H	H	B	B	B	H
181	*Gh327	H	B	H	H	B	H	H	B	B	B	B	H	H	H	H	H	B	B	H	B	B	H	H	B	B	B	B	-	B	H	H	H	H	H	H	H	B	H	H	H	H	H	B	H	H	H	-	B
182	*Gh388	B	B	H	H	H	H	-	H	H	H	B	B	B	H	B	H	B	H	H	H	B	H	H	B	H	H	B	H	H	H	H	H	B	B	H	H	B	B	B	H	B	-	H	H	H	B	B	B
183	*Gh398	H	B	H	H	H	H	H	H	H	B	B	B	H	B	H	B	H	B	B	H	-	H	H	B	B	H	H	H	H	H	B	H	H	B	B	H	B	H	B	B	H	B	B	B	H	B	B	H
184	*Gh451	H	B	B	H	B	B	H	B	B	H	B	B	B	H	H	B	B	H	B	H	H	B	B	H	H	B	B	B	B	B	H	B	B	-	H	B	H	B	B	H	H	H	B	H	B	H	H	B
185	*Gh454	B	H	H	H	H	H	H	H	B	B	B	H	B	H	H	B	B	H	H	H	H	B	H	B	B	H	H	B	B	H	H	H	H	B	H	H	B	H	H	H	H	B	B	H	B	B	B	H
186	*Gh474	H	B	-	B	B	B	B	H	B	B	-	B	B	H	B	B	H	B	H	H	H	H	H	H	H	B	B	H	B	B	H	H	B	B	H	H	H	B	B	H	H	H	B	B	B	B	B	H
187	*Gh499	H	H	-	B	H	B	B	B	B	B	H	H	B	H	B	B	B	B	B	H	H	B	B	B	H	H	H	B	B	B	B	B	B	B	B	B	H	H	H	H	B	-	B	H	H	H	H	B
188	*Gh501	H	-	H	H	H	B	H	H	B	B	H	B	B	H	B	H	H	B	B	H	B	H	B	H	B	H	B	H	B	B	B	B	H	B	B	H	B	H	H	H	B	H	B	H	B	H	H	B
189	*Gh529	H	H	B	H	H	B	H	B	H	H	B	H	H	H	B	B	B	B	B	B	H	B	B	B	H	B	H	H	B	H	H	B	B	H	B	B	B	B	H	H	B	B	H	B	B	B	H	H
190	*Gh56	B	H	B	B	H	B	B	H	B	H	B	H	B	H	H	H	H	H	H	B	B	H	B	B	H	B	B	H	B	H	B	B	H	H	B	B	H	H	H	B	B	H	H	H	B	H	B	B
191	*Gh60	H	B	H	H	H	B	H	H	B	B	H	B	B	H	B	H	H	B	B	H	B	H	B	H	B	H	B	H	B	B	B	B	H	B	B	H	B	H	H	H	B	H	B	H	B	H	H	B
192	*Gh616	H	B	H	H	B	B	H	H	H	H	H	H	B	H	H	H	B	B	B	H	H	B	B	B	H	H	H	B	H	H	B	B	H	B	H	B	B	H	B	H	H	H	H	B	H	H	H	H
193	*Gh631	B	H	-	B	H	H	B	H	B	B	B	H	H	B	H	H	B	H	B	B	H	B	H	H	B	H	H	H	B	B	B	H	B	B	H	B	B	B	H	-	B	H	H	H	B	B	B	H
194	*Gh64	B	H	B	B	H	H	H	H	B	H	B	H	B	B	H	H	B	H	B	H	B	H	B	B	H	B	B	H	H	B	H	B	B	H	H	H	B	B	H	H	B	B	H	B	B	H	H	B
195	*Gh663	H	B	-	H	H	H	H	B	B	B	B	H	H	B	H	B	B	H	H	H	H	B	B	B	H	H	H	H	H	B	B	B	B	B	B	H	B	H	B	B	H	B	H	B	B	B	H	H
196	*Gh72	H	B	H	H	B	B	H	H	H	H	H	H	B	H	H	H	B	B	B	H	H	B	B	B	H	H	H	B	H	H	B	B	H	B	H	B	B	H	B	H	H	H	H	B	H	H	H	H
197	*HAU0250	H	H	H	H	H	B	-	H	H	B	B	B	H	H	B	H	H	B	B	H	H	B	H	B	H	H	H	B	H	B	H	H	H	H	H	H	B	B	B	B	H	H	B	B	H	B	H	H
198	*HAU0423	B	H	B	H	H	H	H	B	H	B	H	B	H	H	H	B	H	H	B	B	B	B	H	H	H	H	H	B	H	H	H	H	B	B	B	B	B	H	B	B	H	B	B	H	B	H	B	B
199	*HAU0483	B	H	-	H	B	B	H	H	B	H	H	B	B	H	B	B	B	H	B	H	H	H	H	H	H	H	H	B	B	B	B	H	H	B	B	B	B	B	H	B	H	H	H	H	H	B	H	B
200	*HAU0635	H	B	H	B	B	B	-	B	H	H	B	B	H	B	H	H	B	H	B	H	B	B	H	H	H	B	B	B	B	B	B	H	B	H	B	H	H	H	B	B	B	B	B	H	B	B	B	B
201	*HAU0639	H	H	B	H	H	H	B	H	H	H	B	B	H	B	B	B	B	B	H	B	H	H	B	B	H	B	H	B	H	B	H	B	H	B	B	B	B	H	-	B	B	H	H	H	H	H	H	H
202	*HAU0878	H	B	H	H	B	B	H	H	H	H	H	H	B	H	H	H	B	B	B	H	H	B	B	B	H	H	H	B	H	H	B	B	H	B	H	B	B	H	B	H	H	B	H	B	H	H	H	B
203	*HAU0921	B	H	H	H	B	B	H	H	B	H	H	B	B	H	B	B	B	H	B	H	H	H	H	H	H	H	H	B	B	B	B	H	H	B	B	H	B	B	H	B	H	H	H	H	H	B	H	B
204	*HAU1001	H	B	H	H	H	H	H	H	H	H	H	B	H	B	H	H	B	H	B	B	H	B	H	H	B	B	B	B	B	B	B	H	B	B	B	B	B	B	H	H	B	H	B	H	B	H	H	H
205	*HAU1057	B	H	H	B	B	B	B	H	B	H	H	H	H	H	H	H	B	H	B	B	B	B	B	H	B	B	H	B	B	B	B	B	B	B	H	B	B	H	H	B	H	B	H	H	H	B	B	H
206	*HAU1129	B	H	H	H	B	B	H	H	H	B	B	B	H	H	B	H	B	H	H	H	B	H	H	B	H	B	H	H	B	H	B	H	H	H	B	B	H	H	H	B	H	B	H	H	B	H	B	B
207	*HAU1316	H	B	B	B	H	H	B	H	H	H	H	B	B	H	H	H	B	H	H	B	H	B	H	B	B	H	H	B	H	B	H	H	B	B	B	H	B	H	H	H	B	H	B	H	H	B	B	B
208	*HAU1321	H	B	B	B	H	H	B	H	H	H	H	B	B	H	H	H	B	H	H	B	H	B	H	B	B	H	H	B	H	B	H	H	B	B	B	H	B	H	H	H	B	H	B	H	H	B	B	B
209	*HAU1332	-	-	-	-	-	-	-	-	-	-	-	-	-	-	-	-	-	-	-	-	-	-	-	-	-	-	-	-	-	-	-	-	-	-	-	-	-	-	-	-	-	-	-	-	-	-	-	-
210	*HAU1371	B	B	H	H	H	B	H	H	H	H	H	B	H	H	B	B	B	H	B	B	H	H	H	H	H	H	H	B	B	B	B	H	H	B	B	H	B	H	H	H	H	H	H	H	H	B	H	B
211	*HAU1378	H	H	H	H	H	B	H	H	H	H	H	B	H	H	B	H	B	B	H	H	B	B	H	B	H	B	B	B	B	B	H	-	H	B	H	H	B	H	H	H	H	B	H	H	H	H	H	H
212	*HAU1382	B	B	B	B	B	B	B	H	H	H	B	H	H	B	B	B	H	H	H	H	H	B	H	B	B	B	H	B	H	H	H	H	B	B	H	H	H	B	H	B	H	H	H	B	H	H	B	B
213	*HAU1413	B	B	H	H	H	B	H	B	B	B	H	B	H	B	B	H	H	B	H	B	H	B	B	H	H	B	H	H	H	B	H	B	B	B	B	H	B	H	H	H	H	H	B	B	B	B	B	H
214	*HAU1417	H	H	H	H	H	H	H	H	H	B	H	B	H	H	B	H	H	B	H	H	B	H	B	B	B	B	H	H	B	B	H	H	H	H	H	H	H	H	B	H	B	B	B	H	-	B	B	H
215	*HAU1455	H	B	B	B	B	B	B	H	H	H	H	H	H	B	H	H	H	H	B	H	B	B	B	H	B	B	H	B	H	B	B	B	B	H	B	B	B	H	B	B	H	H	H	H	H	H	B	H
216	*HAU1460	H	-	H	H	H	H	H	H	H	H	H	B	H	H	B	B	B	H	B	B	H	H	H	H	H	B	H	B	B	B	B	H	H	B	B	H	H	H	H	H	H	H	H	H	H	B	H	H
217	*HAU1470a	H	B	B	B	H	H	B	B	B	H	H	B	H	B	B	H	H	H	H	H	H	B	B	H	-	B	B	B	B	H	H	B	B	B	B	B	H	H	H	B	B	B	B	B	B	H	B	-
218	*HAU1470b	H	B	H	B	H	H	H	H	H	H	H	B	H	B	B	H	H	H	H	H	H	B	B	H	-	B	B	B	B	H	H	B	B	B	B	B	H	H	H	B	B	B	B	B	B	H	B	-
219	*HAU1483a	H	B	B	B	B	B	B	H	B	B	H	B	B	H	B	B	H	B	H	H	H	H	H	H	H	B	B	-	-	B	H	H	B	B	H	H	H	B	B	H	H	H	B	B	B	B	B	H
220	*HAU1483b	H	B	B	B	B	B	B	H	B	B	H	B	B	H	B	B	H	B	H	H	H	H	H	H	H	B	B	H	B	B	H	H	B	B	H	H	H	B	B	H	H	H	B	B	B	B	B	H
221	*HAU1571	H	H	B	B	B	H	B	H	B	B	H	H	H	H	H	H	H	B	B	B	H	H	B	H	H	H	H	B	H	H	B	B	B	B	H	B	H	H	H	H	H	H	H	B	B	B	H	B
222	*HAU1603	B	B	B	H	H	H	B	H	H	H	B	B	B	H	B	H	B	H	H	H	B	H	H	B	H	H	B	H	H	H	H	B	B	B	H	H	B	B	B	H	B	B	H	H	H	B	B	B
223	*HAU1618	B	H	H	H	B	H	H	B	H	H	B	H	B	H	B	B	B	B	B	B	H	B	B	H	B	H	H	B	B	B	H	B	H	H	H	H	H	B	H	B	B	H	B	B	H	H	B	B
224	*HAU190	B	H	H	H	B	H	H	B	H	B	B	H	B	H	B	B	H	B	B	B	H	B	B	H	B	H	H	B	B	B	H	B	H	H	H	H	H	B	H	B	B	H	H	B	H	B	B	H
225	*HAU2004	B	B	H	H	B	H	H	-	H	B	H	B	H	H	H	B	H	H	B	H	B	B	H	B	H	H	H	B	H	H	H	H	B	B	H	B	B	B	H	B	H	B	B	H	B	B	-	B
226	*HAU2424	H	B	B	H	-	-	-	-	B	B	B	H	B	B	H	B	B	H	H	H	-	-	B	B	H	H	B	H	H	H	H	B	B	H	B	H	B	H	B	B	H	B	H	B	B	B	H	H
227	*HAU2504	H	-	H	H	B	H	H	H	B	B	B	B	B	H	H	B	H	H	B	-	B	B	B	B	H	H	B	H	H	B	H	B	H	B	H	H	B	-	B	H	H	H	B	H	B	B	H	B
228	*HAU2558	H	H	B	B	H	B	-	H	B	H	H	B	H	B	H	H	H	H	H	H	H	H	H	H	H	B	H	H	B	H	B	H	B	H	B	B	H	B	B	H	H	H	B	-	B	H	B	B
229	*HAU2625	B	H	B	H	B	B	H	H	B	H	H	B	B	H	B	B	B	H	B	H	H	H	H	-	H	H	H	B	B	B	B	H	H	B	B	H	B	B	H	B	H	H	H	H	H	B	H	B
230	*HAU2768	B	H	B	H	B	B	B	-	B	H	H	B	B	H	B	B	B	H	B	H	H	H	H	H	-	H	H	B	B	B	B	H	H	-	B	H	B	B	H	B	H	H	H	H	H	B	H	B
231	*HAU2786a	B	H	B	B	B	B	H	B	B	B	H	B	H	H	H	B	H	B	B	B	H	B	H	H	H	B	H	H	H	H	B	H	H	-	H	B	B	H	H	-	B	B	H	B	B	H	B	B
232	*HAU2786b	B	B	H	H	H	B	H	B	B	B	H	B	H	B	B	H	H	B	H	B	H	B	B	H	H	B	H	H	H	B	H	B	B	B	B	H	B	H	H	-	H	H	B	B	B	B	B	H
233	*HAU2857	H	H	B	B	B	B	B	H	B	H	H	B	H	H	H	H	B	H	B	H	H	H	H	H	H	B	H	H	B	H	H	H	B	H	B	B	B	H	H	B	H	H	H	B	B	H	B	H
234	*HAU3069	B	H	B	B	H	H	B	H	H	H	H	H	H	H	H	H	B	H	B	H	B	H	B	H	H	B	B	B	H	B	B	B	B	H	B	H	B	B	H	B	H	H	B	B	B	B	B	H
235	*HAU3071	H	H	B	B	H	B	B	H	H	H	H	H	B	B	B	H	B	H	B	H	B	H	H	H	H	H	B	B	B	H	H	H	H	H	B	B	B	H	B	B	B	H	H	-	B	H	B	B
236	*HAU3177	-	H	B	B	H	H	B	B	H	B	H	B	H	H	B	H	H	H	H	H	B	B	B	H	B	B	B	B	B	B	B	B	B	B	B	B	B	B	H	H	B	H	B	B	H	B	H	B
237	*JESPR154	B	B	H	H	B	H	H	B	H	B	H	B	H	H	H	B	H	H	B	B	B	B	B	B	H	H	H	B	H	H	H	B	B	B	H	B	B	B	H	B	H	B	B	H	B	B	B	B
238	*JESPR295	H	B	B	B	H	B	B	B	H	B	H	H	H	B	H	H	B	B	B	H	B	H	H	B	H	H	H	B	B	B	H	H	H	H	B	H	H	H	H	H	B	B	H	H	B	B	B	H
239	*JESPR297	H	B	H	H	H	B	-	-	H	B	B	B	B	B	B	H	H	H	H	H	B	H	B	B	B	B	H	B	H	B	H	B	H	B	H	H	H	H	B	B	B	H	B	H	B	H	B	B
240	*JESPR304	B	H	B	B	H	H	B	H	H	H	B	H	H	H	B	B	H	H	H	H	B	H	B	B	B	B	B	H	B	H	B	B	B	B	B	B	H	H	H	H	H	H	B	B	B	B	B	B
241	*MGHES18	B	H	-	H	B	B	H	H	-	H	H	B	-	H	B	B	B	H	B	H	H	-	H	H	H	H	H	B	B	B	B	H	H	-	B	B	B	B	B	B	H	H	H	H	H	B	H	B
242	*MGHES24	H	H	B	B	B	B	B	B	H	H	B	B	B	B	H	B	B	B	H	B	H	B	B	H	B	H	H	H	B	B	H	B	B	H	B	B	H	H	H	H	H	H	H	B	H	H	B	H
243	*MGHES31	H	H	B	B	B	H	H	H	B	B	H	H	H	H	H	H	H	B	B	B	H	H	B	H	H	H	H	B	H	H	B	H	B	B	H	B	H	H	H	H	H	H	H	B	B	B	H	H
244	*MGHES58	B	H	H	H	B	B	H	H	H	B	H	H	B	H	H	H	H	H	H	B	H	H	B	B	B	B	B	H	H	B	B	B	B	B	B	H	B	B	B	H	B	H	H	B	B	H	H	B
245	*MUSS059	H	B	H	H	B	H	-	H	H	B	B	H	H	B	B	H	B	H	B	H	B	B	B	B	B	H	B	B	B	H	H	B	H	B	B	H	H	H	B	B	H	B	H	H	H	H	-	B
246	*MUSS193	B	B	H	H	H	H	H	H	H	H	B	B	H	H	B	B	B	H	B	H	B	H	H	B	H	H	B	H	-	H	H	H	B	B	H	H	B	B	B	H	B	B	H	H	H	B	B	H
247	*MUSS422	H	B	H	H	H	H	H	H	B	H	B	H	B	H	B	B	H	B	H	H	B	B	B	H	B	B	H	B	B	B	H	B	H	H	H	H	B	H	H	H	H	H	H	B	B	B	B	B
248	*NAU1014	H	H	H	H	H	H	H	H	H	H	B	B	H	B	B	B	B	B	H	B	H	H	B	B	H	B	H	B	H	B	H	B	H	H	B	B	B	H	B	B	B	H	H	H	H	H	H	H
249	*NAU1042	H	B	H	H	B	B	H	H	H	H	H	H	B	H	H	H	B	B	B	H	H	B	-	B	H	H	H	B	H	H	B	B	H	B	H	B	B	H	B	H	H	B	H	B	H	H	H	B
250	*NAU1043	B	H	H	H	B	B	H	H	H	B	H	H	B	H	H	H	H	H	H	B	H	H	B	B	B	B	B	H	H	B	B	B	B	B	B	H	B	B	B	H	B	H	H	B	B	H	H	B
251	*NAU1093	B	H	H	H	B	B	H	H	B	H	H	B	B	H	B	B	B	-	B	H	H	H	H	H	H	H	H	B	B	B	B	H	H	B	B	B	B	B	B	B	H	H	H	H	H	B	H	B
252	*NAU1218	B	H	B	H	B	B	H	H	B	H	H	B	B	H	B	B	B	H	B	H	H	H	H	H	H	H	H	-	B	B	B	H	H	B	B	B	B	B	B	B	H	H	H	H	H	B	H	B
253	*NAU1269	H	B	H	H	B	B	H	H	H	H	H	H	B	H	H	H	B	B	B	H	H	B	B	B	H	H	H	B	H	H	B	B	H	B	H	B	B	H	B	H	H	-	H	B	H	H	H	B
254	*NAU1282	B	H	B	B	B	H	B	B	H	H	B	H	B	H	B	B	B	B	B	B	H	B	B	H	B	H	H	B	B	H	H	B	B	H	H	H	H	B	B	B	H	H	B	B	H	H	B	B
255	*NAU1357	B	B	B	H	H	B	H	B	B	H	B	H	B	B	B	H	B	B	B	B	B	B	H	B	H	H	B	H	H	H	H	H	B	B	H	H	B	B	B	B	H	H	H	H	H	B	H	B
256	*NAU2026	H	B	H	H	B	H	H	H	B	H	H	H	H	-	H	H	B	H	B	B	H	B	H	H	H	B	H	B	H	B	H	H	H	B	B	H	B	B	H	H	H	H	H	H	H	B	H	B
257	*NAU2139	H	H	B	B	B	B	B	B	H	H	H	B	H	B	H	B	H	B	H	H	B	B	H	H	B	B	B	B	H	B	B	H	H	H	B	H	H	H	B	H	B	B	B	B	B	H	H	H
258	*NAU2140	H	B	B	B	B	H	B	H	H	H	H	H	B	H	B	H	B	B	B	B	B	B	B	H	H	B	H	H	H	B	B	B	H	B	B	H	B	H	H	H	H	H	H	B	B	B	B	B
259	*NAU2152	H	B	-	H	B	B	H	H	H	H	B	B	H	B	H	B	H	B	H	H	B	B	H	H	B	H	B	B	H	H	H	H	H	B	H	B	B	B	B	B	H	H	H	H	H	B	B	H
260	*NAU2218	B	H	H	H	H	B	H	H	H	B	H	H	H	H	H	B	B	B	B	H	B	B	H	B	B	B	H	B	B	B	H	H	H	H	H	H	B	B	H	B	H	H	H	B	B	B	B	H
261	*NAU2265	H	B	H	H	B	H	H	H	H	B	B	H	H	B	B	H	B	H	B	H	B	B	B	B	B	H	B	B	B	H	H	B	H	B	B	H	H	H	B	B	H	B	H	H	H	H	B	B
262	*NAU2277	H	B	H	H	B	H	-	H	H	B	B	H	H	B	B	H	B	H	B	H	B	B	B	B	B	H	B	B	B	H	H	B	H	B	B	H	H	H	B	B	H	B	H	H	H	H	B	B
263	*NAU2343	H	H	H	H	H	H	-	H	H	B	B	-	H	H	B	H	H	B	H	H	B	H	B	B	B	B	B	H	B	B	H	B	H	H	H	H	H	H	B	H	B	B	B	B	B	B	B	-
264	*NAU2460	H	B	H	H	B	B	H	H	H	H	B	B	H	B	H	B	H	B	H	H	B	B	H	H	B	H	B	B	H	H	H	H	H	B	H	B	B	H	B	B	H	H	H	H	H	B	B	H
265	*NAU2701	H	B	B	B	B	B	B	B	H	H	B	H	H	H	H	H	B	B	H	H	H	B	H	H	-	H	H	B	B	B	H	H	H	B	H	H	H	B	B	H	H	H	B	H	B	H	H	B
266	*NAU2715	H	B	B	B	B	H	B	B	B	B	B	H	H	B	H	H	H	H	B	B	H	B	B	B	H	H	H	H	H	B	B	B	B	B	H	B	B	B	H	B	H	H	H	H	H	H	H	H
267	*NAU2742	B	H	B	B	B	B	B	B	B	B	H	B	H	-	H	B	H	B	B	B	H	B	H	H	H	B	H	H	H	H	B	-	H	B	H	B	B	H	H	B	B	B	H	B	B	H	B	B
268	*NAU2873	B	H	B	B	B	H	B	H	H	H	B	H	B	-	B	B	B	B	B	B	H	B	B	H	B	H	H	B	B	H	H	B	B	H	H	H	H	B	B	B	H	H	B	B	H	H	B	B
269	*NAU2893	H	H	B	B	H	B	H	H	B	H	H	B	H	H	H	H	H	H	H	H	H	H	H	H	H	B	H	H	B	H	B	H	B	H	B	B	H	B	B	H	H	H	B	-	B	H	B	H
270	*NAU2894	B	H	B	B	H	H	-	H	H	H	H	H	H	H	H	H	B	H	B	H	B	H	B	H	H	B	B	B	H	B	B	B	B	H	B	H	B	B	H	B	H	H	B	B	B	B	B	H
271	*NAU2957	H	B	B	B	B	H	B	H	H	H	H	H	B	H	B	H	B	B	B	B	B	B	B	H	H	B	H	H	H	B	B	B	H	B	B	H	B	H	H	H	H	H	H	B	B	B	B	B
272	*NAU2960	H	H	H	H	H	B	H	H	H	B	B	H	B	H	H	B	B	B	B	H	B	H	H	B	B	B	-	H	H	H	-	H	H	H	B	B	B	H	B	B	H	H	H	B	B	B	B	H
273	*NAU2984	B	H	H	H	B	H	B	B	H	B	B	B	H	H	B	H	B	H	H	H	H	H	H	B	H	B	H	B	B	H	B	H	H	H	B	B	B	H	H	B	H	B	H	-	B	H	B	B
274	*NAU3052	B	B	-	B	B	B	B	B	H	H	B	H	H	H	B	B	B	H	B	H	H	H	H	H	H	B	B	B	B	B	B	H	H	-	H	H	B	B	B	B	B	B	B	B	B	H	H	B
275	*NAU3100	H	B	H	H	B	H	H	B	B	B	B	H	H	H	H	H	B	B	H	B	B	H	H	-	B	B	-	-	B	H	H	H	H	H	H	H	B	H	H	-	H	H	B	H	H	-	H	-
276	*NAU3112	B	B	H	B	B	B	B	B	H	B	H	B	B	H	B	H	H	B	B	B	H	B	B	B	B	H	H	H	H	B	H	B	H	B	H	H	B	H	H	H	B	B	H	H	H	H	B	B
277	*NAU3177	H	B	H	H	H	H	H	B	H	B	B	B	H	B	H	B	H	B	B	B	B	H	B	B	B	H	H	H	B	B	B	B	H	B	B	H	B	H	B	B	H	H	B	B	H	B	B	B
278	*NAU3181	B	H	B	H	H	B	B	B	H	B	H	H	B	H	B	H	H	H	H	B	H	H	B	B	B	B	B	H	H	B	B	B	B	B	H	H	B	B	B	B	H	H	H	-	B	H	H	B
279	*NAU3217	B	H	H	H	H	B	H	H	B	B	H	H	H	B	H	H	H	H	B	H	H	H	B	H	H	B	B	H	H	B	H	B	B	H	B	B	H	B	B	B	H	H	B	B	B	H	B	B
280	*NAU3254	H	H	H	H	H	H	H	H	H	B	B	B	H	H	B	H	H	B	H	H	B	H	B	B	B	B	B	H	B	B	H	B	H	H	H	H	H	H	B	H	B	B	B	B	B	B	B	B
281	*NAU3308	B	B	B	B	B	B	B	H	B	H	H	H	H	H	H	H	B	H	B	B	B	B	B	H	B	B	H	B	B	B	B	B	B	B	H	B	B	H	H	B	H	B	H	H	H	B	B	H
282	*NAU3384	H	B	-	B	B	B	B	H	B	H	B	H	B	H	B	B	H	B	H	H	B	B	B	H	B	B	H	B	B	B	H	B	B	-	H	H	B	B	H	H	H	H	H	B	B	B	B	B
283	*NAU3385	H	B	H	H	H	H	-	H	B	H	B	H	B	H	B	B	H	B	H	H	B	B	B	H	B	B	H	B	B	B	H	B	H	B	H	H	B	B	H	H	H	H	H	B	B	B	B	B
284	*NAU3390	H	B	B	B	B	B	H	H	H	H	B	B	H	B	H	B	H	B	H	H	B	B	H	H	B	H	B	B	H	H	H	H	-	B	H	B	B	H	B	B	H	H	H	H	H	B	B	H
285	*NAU3404	B	B	H	H	H	H	H	B	H	H	H	B	H	B	H	B	B	H	H	B	B	B	H	H	H	B	B	B	H	H	B	H	B	B	H	H	H	B	B	H	B	B	H	B	B	B	H	B
286	*NAU3437	B	B	H	H	B	B	-	B	H	H	H	B	B	H	H	H	B	B	H	H	B	B	B	B	B	H	B	B	H	H	H	B	H	B	H	B	H	H	H	B	B	B	H	H	H	H	H	B
287	*NAU3468	H	H	B	B	B	B	B	H	B	H	H	H	H	H	H	H	B	H	B	H	H	H	H	H	H	B	H	H	B	H	H	H	B	H	B	B	B	H	H	B	H	H	H	B	B	H	B	H
288	*NAU3519	B	B	B	B	H	H	B	B	H	H	H	B	B	H	H	H	H	H	H	H	H	H	H	H	B	H	H	H	H	B	B	H	H	B	B	B	H	H	H	B	H	H	H	H	B	H	H	H
289	*NAU3695	H	H	B	H	H	H	H	H	B	H	H	H	B	B	H	H	B	H	H	H	H	H	B	B	H	H	H	H	H	H	H	B	H	B	H	B	H	H	H	H	H	H	H	H	B	H	H	B
290	*NAU3736	H	B	H	H	B	H	H	H	B	H	B	B	B	H	H	B	H	B	H	B	B	H	H	H	B	B	H	B	B	B	B	H	B	B	H	H	H	B	B	H	H	H	B	H	B	B	B	B
291	*NAU3765	B	B	B	H	B	H	-	B	H	-	H	B	H	H	H	B	H	H	B	H	B	B	H	B	B	H	-	-	-	-	-	-	H	H	B	H	B	H	H	H	H	H	B	B	B	B	H	B
292	*NAU3820	H	H	B	H	H	B	H	-	H	H	B	H	H	H	B	B	B	B	B	B	H	B	B	B	H	B	H	H	B	H	H	B	B	H	B	B	B	B	H	H	B	B	H	B	B	B	H	H
293	*NAU3839	B	H	B	B	B	B	H	B	B	B	H	B	H	H	H	B	H	B	B	B	H	B	H	H	H	B	H	H	H	H	B	H	H	H	H	B	B	H	H	B	-	B	H	B	B	H	B	B
294	*NAU3868	B	B	-	B	B	H	B	H	H	B	B	B	H	B	B	H	B	H	H	B	B	H	H	B	B	H	H	B	B	H	H	H	H	H	H	H	B	H	B	H	H	H	H	H	B	H	B	H
295	*NAU3901	-	-	B	B	-	B	-	-	-	H	-	-	B	-	H	-	-	H	-	-	H	H	-	B	B	H	H	H	-	B	H	-	B	-	-	H	-	H	H	-	-	-	H	H	-	H	-	B
296	*NAU3934	H	H	B	B	H	B	B	H	H	B	B	H	H	H	B	H	H	H	B	B	B	B	H	B	H	B	B	H	B	H	H	H	H	B	H	B	H	B	H	B	B	B	H	H	H	B	B	B
297	*NAU3966	H	B	H	B	H	H	B	B	H	H	H	H	B	H	B	B	B	H	B	B	B	B	H	H	B	B	B	B	H	H	H	H	H	-	H	B	H	H	B	B	B	B	B	B	B	H	B	H
298	*NAU3995a	H	B	H	H	H	B	H	B	B	B	H	B	H	B	B	H	H	B	H	B	H	B	B	H	H	B	H	H	H	B	H	B	B	B	B	H	B	H	H	H	H	H	B	B	B	B	B	H
299	*NAU3995b	H	H	B	B	B	B	B	B	B	B	H	B	H	H	H	B	H	B	B	B	H	B	H	H	H	B	H	H	H	H	B	H	H	H	H	B	B	H	H	B	B	B	H	B	B	H	B	B
300	*NAU4034	B	B	H	H	H	H	H	H	H	H	B	B	B	H	B	H	B	H	H	H	B	H	H	B	H	H	B	H	H	H	H	H	B	B	H	H	B	B	B	H	B	B	H	H	H	B	B	B
301	*NAU4045	H	B	-	H	H	H	H	B	H	B	B	B	H	B	H	B	H	B	B	B	B	H	B	B	B	H	H	H	B	H	B	B	H	B	B	H	B	H	B	B	H	H	B	B	H	B	B	B
302	*NAU4064	B	H	B	B	H	H	B	B	H	B	H	B	H	H	B	H	H	H	H	H	B	B	B	H	B	B	B	B	B	B	B	B	B	B	B	B	B	B	H	H	B	H	B	B	H	B	H	B
303	*NAU5072	H	B	B	B	-	H	B	B	B	B	B	H	H	B	H	H	H	H	B	B	H	B	B	B	H	H	H	H	H	B	B	B	B	B	H	B	B	B	H	B	H	H	H	H	H	H	H	H
304	*NAU5120	B	B	-	B	B	B	B	H	H	H	B	H	B	H	B	H	H	H	H	-	B	H	B	B	H	B	B	H	B	H	B	B	H	H	B	B	H	H	H	B	B	H	H	H	B	H	B	H
305	*NAU5260	H	H	B	B	B	B	B	B	H	-	B	B	B	H	H	B	H	H	H	B	H	H	H	H	H	H	H	B	H	H	B	H	H	B	H	B	B	H	H	B	H	H	H	B	B	-	B	B
306	*NAU5330	B	B	H	B	B	H	H	B	B	B	B	B	B	B	B	B	B	B	B	H	H	B	B	B	H	H	H	B	H	H	B	B	H	B	H	B	B	H	B	H	H	H	H	B	H	H	H	H
307	*NAU5428	H	B	B	H	B	H	H	H	H	H	B	B	H	B	H	B	H	B	H	H	B	B	H	H	B	B	B	B	H	H	H	H	H	B	H	B	B	H	B	B	H	H	H	H	H	-	B	-
308	*NAU5434	B	H	H	H	B	B	H	H	B	H	H	B	B	H	B	B	B	H	B	H	H	H	H	H	H	H	H	B	B	B	B	H	H	B	B	B	B	B	H	B	H	H	H	H	H	B	H	B
309	*NAU5474	B	B	-	B	B	B	B	B	H	H	B	H	H	H	B	B	B	H	B	B	H	H	H	H	H	B	B	B	B	B	B	H	H	H	H	H	B	B	B	B	B	B	B	B	B	H	H	H
310	*NAU6240	H	H	B	B	H	B	B	H	H	H	B	B	H	H	B	H	H	B	H	B	H	H	B	H	H	B	B	H	H	B	B	B	B	B	B	B	B	B	H	B	H	B	H	B	H	B	H	H
311	*NAU6309	H	B	H	H	B	H	H	H	B	H	B	B	B	H	H	B	H	B	H	B	B	H	H	B	B	B	H	B	B	B	-	H	B	B	H	H	H	B	B	H	H	H	B	H	B	B	B	B
312	*NAU6367	H	B	H	H	H	H	H	H	B	H	B	H	B	H	B	B	H	B	H	H	B	B	B	H	B	B	H	B	B	B	H	H	H	H	H	H	B	B	H	H	H	H	H	B	B	B	B	B
313	*NAU748	H	B	B	B	H	B	H	-	B	H	H	B	B	H	H	H	H	B	B	H	H	H	B	H	H	B	B	H	B	B	B	B	H	B	B	H	B	H	H	B	B	H	B	B	H	H	H	H
314	*NAU797	H	B	H	H	B	B	H	H	H	H	H	H	B	H	H	H	B	B	B	H	H	B	B	B	H	H	H	B	H	H	B	B	H	B	H	B	B	H	B	H	H	B	H	B	H	H	H	B
315	*NAU828	H	B	H	H	B	B	H	H	H	H	H	H	B	H	H	H	B	B	B	H	H	B	B	B	H	H	H	B	H	H	B	B	H	B	H	B	B	H	B	H	H	B	H	B	H	H	H	B
316	*NAU833a	H	B	H	H	B	B	H	H	H	H	H	H	B	H	H	H	B	B	B	H	H	B	B	B	H	H	H	B	H	H	B	B	H	B	H	B	B	H	B	H	H	H	H	B	H	H	H	H
317	*NAU833b	H	B	H	H	B	B	H	H	H	H	H	H	B	H	H	H	B	B	B	H	H	B	-	B	H	H	H	B	H	H	B	B	H	B	H	B	B	H	B	H	H	B	H	B	H	H	H	B
318	*NAU845	H	H	H	H	B	B	-	H	B	H	H	B	H	B	B	B	B	H	B	B	H	H	B	H	B	B	B	H	B	B	B	B	B	B	B	H	H	H	B	H	B	B	B	B	B	B	H	B
319	*NAU862	B	H	H	B	B	B	B	H	H	H	B	H	H	H	B	H	H	H	H	H	B	H	B	B	H	B	B	H	B	H	B	B	H	H	B	B	H	H	H	B	B	H	H	H	B	H	B	H
320	*NAU874	B	H	-	B	-	B	B	H	B	H	H	H	B	H	H	H	B	H	B	H	B	B	B	B	B	B	H	B	B	B	B	B	B	B	H	B	B	H	H	B	H	B	H	B	H	B	B	B
321	*NAU895	H	B	H	H	B	H	H	H	H	B	B	H	H	B	B	H	B	H	B	H	B	B	B	B	B	H	B	B	B	H	H	B	H	B	B	H	H	H	B	B	H	B	H	H	H	H	-	B
322	*NAU896	B	B	-	B	H	H	B	B	H	B	B	H	H	B	H	H	H	B	B	H	H	H	H	H	H	H	H	B	B	B	B	H	H	B	B	B	B	-	B	B	H	H	H	H	H	B	H	B
323	*NAU935	H	H	B	B	B	B	-	B	H	H	B	B	B	B	H	B	B	B	H	B	H	B	B	H	B	H	H	H	B	B	H	B	B	H	B	B	H	H	H	H	H	H	H	H	H	H	B	H
324	*NAU943	H	H	B	B	H	H	B	H	B	B	B	H	H	B	H	H	B	H	B	B	H	H	H	H	B	H	H	H	B	B	B	H	B	-	H	H	B	B	H	B	B	B	H	B	H	B	B	B
325	*NBRI0014	B	B	B	B	B	B	B	B	H	H	B	B	B	B	H	B	B	B	H	B	B	H	B	H	B	H	H	H	B	B	H	B	B	-	B	B	H	H	H	B	H	H	H	H	H	H	B	B
326	*NBRI0694	B	B	H	H	H	H	H	H	H	H	B	B	H	H	B	B	B	B	B	H	B	H	H	B	B	H	B	H	H	H	H	H	B	-	H	B	B	B	B	B	B	B	H	H	H	B	B	H
327	*PGML0014	H	H	-	B	B	H	B	H	B	H	H	H	H	B	H	B	B	H	H	H	B	H	H	H	H	-	H	H	B	H	B	H	B	H	B	B	H	B	B	B	H	H	B	H	B	H	B	B
328	*PGML0120	H	H	B	B	B	B	B	B	H	H	B	B	H	H	B	H	B	B	B	B	H	H	B	H	B	B	H	H	H	B	H	B	B	B	H	B	B	H	H	B	H	B	H	B	B	H	H	B
329	*PGML0695	H	-	H	H	B	H	H	H	B	H	H	H	H	B	H	H	B	H	B	B	H	B	H	H	H	B	H	B	H	B	H	H	H	B	B	H	B	B	H	H	H	H	H	H	H	B	H	B
330	*PGML0700	B	H	B	B	H	H	B	H	H	H	B	H	H	H	B	B	H	H	H	H	B	H	B	B	B	B	B	H	B	H	B	-	B	B	B	B	H	H	H	H	H	H	B	B	B	B	B	-
331	*PGML0989	B	H	H	B	B	B	B	H	B	H	H	H	H	H	H	H	B	H	B	B	B	B	B	H	B	B	H	B	B	B	B	B	B	-	H	B	B	H	H	B	H	B	H	H	H	B	B	H
332	*PGML1219	B	B	B	B	H	B	B	B	B	B	H	B	B	B	B	H	H	B	B	H	H	B	H	B	B	B	H	H	B	H	H	H	B	H	H	H	H	H	H	H	B	H	H	B	B	H	B	B
333	*PGML1289	B	H	B	B	B	B	-	H	B	H	B	B	B	B	H	B	H	H	H	H	H	B	H	B	H	B	B	H	H	H	B	H	H	B	H	B	H	H	B	B	B	B	H	H	H	H	B	B
334	*PGML1309	H	B	H	H	H	B	B	H	H	B	B	B	B	B	B	H	H	H	H	H	B	H	B	B	B	B	H	B	H	B	H	B	H	B	H	H	H	H	-	B	B	H	B	H	B	H	B	B
335	*PGML1368	H	B	-	H	H	B	H	B	H	H	H	H	H	B	H	B	H	B	B	B	B	B	B	B	H	B	H	B	B	-	B	B	H	H	B	B	B	B	H	B	H	H	H	B	B	B	B	B
336	*PGML1568	H	B	B	H	H	B	H	B	H	H	H	H	H	B	H	B	H	B	H	B	B	B	B	B	H	B	H	B	B	-	B	B	H	H	B	-	H	B	H	B	B	B	H	B	B	B	B	H
337	*PGML1637	H	H	B	B	B	H	B	H	B	B	B	H	H	H	H	H	H	B	-	B	H	H	B	B	H	H	H	B	H	H	B	B	B	B	H	H	H	B	H	B	H	H	H	B	H	B	H	B
338	*PGML1671	B	H	B	B	B	B	B	B	H	B	B	B	H	B	B	H	B	B	H	H	H	H	B	H	B	B	H	H	B	B	B	-	B	B	B	B	B	B	H	B	H	H	H	B	B	B	H	H
339	*PGML1709	-	B	H	H	H	H	H	H	B	B	H	H	H	B	B	B	H	H	H	H	H	H	B	B	H	B	B	H	H	H	H	H	B	B	H	B	H	B	H	B	B	H	B	B	B	B	H	H
340	*PGML1712	H	B	H	B	H	H	-	H	H	H	H	H	H	H	H	H	H	B	H	H	B	H	H	B	H	H	H	H	B	B	H	H	B	H	B	B	B	H	H	H	H	H	B	B	H	H	B	B
341	*PGML1833	B	H	B	B	H	H	B	H	B	B	B	H	H	B	H	B	H	H	H	H	H	H	B	B	B	B	B	H	H	H	H	B	B	H	H	H	H	B	B	H	B	B	H	H	B	B	H	B
342	*PGML1884	H	-	-	B	B	B	-	H	H	H	H	H	H	B	H	H	H	H	B	H	-	B	B	H	B	B	H	B	H	B	B	B	B	H	B	B	B	H	B	B	H	H	H	H	H	H	B	H
343	*PGML1916	B	H	B	H	H	B	B	H	B	H	H	B	H	B	B	H	B	B	H	B	B	H	H	B	H	B	B	H	B	B	B	H	B	B	H	B	B	H	H	B	H	H	B	B	B	B	B	B
344	*PGML1917	B	H	B	B	B	B	B	B	H	B	B	H	H	B	B	H	B	B	B	H	H	B	B	H	-	B	B	H	B	H	H	B	H	B	H	B	B	H	H	B	H	H	H	B	B	H	H	B
345	*PGML2202	B	B	H	H	H	H	H	H	H	H	H	H	B	B	H	B	H	H	H	H	H	H	B	B	H	H	H	B	B	H	H	B	B	-	H	B	B	H	H	H	H	H	H	H	B	H	H	H
346	*PGML2321	B	H	-	B	H	H	B	H	B	B	B	H	H	B	H	B	H	H	H	H	H	H	B	B	B	B	B	H	H	H	H	B	B	H	H	H	H	B	B	H	B	B	H	H	B	B	H	B
347	*PGML2464	B	H	H	H	H	H	H	H	H	H	H	B	H	H	B	B	B	H	B	B	H	H	H	H	H	-	H	B	B	B	B	H	H	B	B	H	-	H	H	-	H	H	H	H	H	B	H	H
348	*PGML2498	B	-	-	B	B	B	-	H	B	H	H	H	B	H	H	H	B	H	B	H	B	B	B	B	B	B	H	B	B	B	B	B	B	B	H	B	B	H	H	B	H	B	H	B	H	B	B	B
349	*PGML2562	H	B	B	B	B	H	B	B	B	B	B	H	H	B	H	H	H	H	B	B	H	B	B	B	H	H	H	H	H	B	B	B	B	B	H	B	B	B	H	B	H	H	H	H	H	H	H	H
350	*PGML2605	H	B	B	B	H	H	B	B	H	B	B	B	H	H	B	B	H	H	H	-	H	B	B	H	H	B	B	B	B	-	H	B	B	-	B	B	H	H	H	B	B	B	B	-	B	H	B	-
351	*PGML2830	H	B	H	B	B	B	B	B	H	H	B	H	H	H	B	B	B	H	B	H	H	H	H	H	H	B	B	B	H	B	B	H	H	-	H	H	B	B	B	B	H	H	B	B	B	B	H	H
352	*PGML2858	B	B	-	B	B	B	B	B	H	B	H	B	B	H	B	H	H	B	B	B	H	B	B	B	B	H	H	-	H	B	H	B	H	-	H	H	B	H	H	H	B	B	H	H	H	H	B	B
353	*PGML3120	B	H	-	H	H	H	H	H	B	B	B	H	B	H	H	B	B	H	H	H	H	-	H	B	B	H	H	B	B	H	H	H	H	B	H	H	B	H	H	H	H	B	B	-	B	B	B	-
354	*PGML3887	H	H	B	B	H	B	B	H	B	H	H	-	H	B	H	B	B	H	H	H	B	H	H	H	H	B	H	H	B	H	B	H	B	H	B	B	H	B	B	H	H	H	B	H	B	H	B	H
355	*PGML4185	H	B	H	H	B	B	H	B	B	B	B	H	H	H	H	H	B	-	H	B	B	H	H	B	B	B	B	H	B	H	H	H	H	H	H	H	B	H	H	H	H	H	B	H	H	B	H	-
356	*PGML4186	H	B	H	H	B	B	H	B	B	B	B	H	H	H	H	H	B	B	H	B	B	H	H	B	B	B	B	H	B	H	H	H	H	H	H	H	B	H	H	H	H	H	B	H	H	B	H	-
357	*PGML4289	H	H	H	H	H	B	H	H	H	B	B	B	H	B	B	H	H	H	H	H	B	H	B	B	B	B	H	B	H	B	H	B	H	B	H	H	H	B	B	B	B	H	B	-	B	H	B	-
358	*PGML4342	B	H	B	B	H	H	B	B	H	H	H	H	H	H	H	H	B	H	H	H	B	H	B	H	H	B	B	B	H	B	B	B	B	B	B	H	B	B	H	B	H	H	B	B	B	B	B	B
359	*PGML4350	B	B	H	H	H	H	H	H	H	H	B	B	H	H	B	B	B	B	B	H	B	H	H	B	H	H	B	H	H	H	H	H	B	B	H	H	B	B	B	H	B	B	H	H	H	B	B	H
360	*PGML4457	B	B	H	H	H	H	-	H	H	H	B	B	B	H	B	B	B	H	B	H	B	H	H	B	H	H	B	H	H	H	H	H	B	B	H	H	B	B	B	H	B	B	H	H	H	-	B	B
361	*PGML4521	H	H	B	B	B	B	-	H	B	H	H	B	H	H	H	H	B	H	B	H	H	H	H	H	H	B	H	H	B	H	H	H	B	H	B	B	B	H	H	B	H	H	H	B	B	H	B	H
362	*PGML4657	B	H	H	H	H	H	H	H	B	B	B	H	B	H	H	B	B	H	H	H	H	H	H	H	B	B	H	B	B	H	H	H	H	B	H	H	B	H	H	H	H	B	B	H	B	B	H	H
363	*PGML4763	H	H	H	H	B	B	H	H	H	H	B	B	H	B	H	H	H	H	B	B	B	B	B	B	H	B	B	H	B	B	B	B	H	B	H	H	B	H	B	B	H	H	H	B	B	H	B	H
364	*SHIN0219	H	H	B	B	H	B	B	B	B	H	B	B	B	H	B	B	H	H	B	B	B	H	B	H	B	H	B	H	B	H	H	B	B	B	B	H	B	B	H	H	H	H	B	H	B	B	B	B
365	*SHIN0376	B	H	H	H	B	B	H	H	H	B	H	H	B	H	H	H	H	H	H	B	H	H	B	B	B	B	B	H	H	B	B	B	B	-	B	H	B	B	B	H	B	H	H	B	B	H	H	B
366	*SHIN0654	H	H	H	H	H	B	H	H	H	H	H	B	H	H	H	H	B	B	H	H	B	B	H	B	H	B	B	B	B	B	H	H	H	B	H	H	B	H	H	H	H	B	H	H	H	H	H	H
367	*SHIN1339	H	H	B	B	B	H	-	B	B	B	B	B	H	B	B	B	H	B	H	B	H	H	H	H	H	H	B	H	H	H	H	H	H	H	B	H	H	B	B	H	H	H	B	H	B	B	B	-
368	*SHIN1341	H	B	B	B	H	H	B	B	B	H	H	B	H	-	H	H	H	H	H	H	H	B	B	H	H	B	B	B	B	H	H	B	-	-	B	B	H	H	H	B	B	B	B	B	B	H	B	H
369	*SHIN1343	-	-	B	B	B	B	B	B	H	H	B	B	B	H	H	B	H	H	H	B	H	H	H	H	H	H	H	B	H	H	B	H	H	B	H	B	B	H	H	B	H	H	H	B	B	H	B	B
370	*SHIN1462	H	H	B	B	B	H	B	H	B	B	H	B	H	B	B	H	B	H	B	H	H	H	B	H	B	B	H	H	B	H	H	B	B	H	B	H	B	H	B	B	H	H	H	B	B	H	B	B
371	*SWU0077	H	H	H	H	H	H	-	H	H	B	B	B	H	H	B	H	H	B	H	H	B	H	B	B	B	B	B	H	B	B	-	B	H	H	H	H	H	H	B	H	B	B	B	B	B	B	B	B
372	*SWU0119	H	H	H	H	H	H	H	H	H	B	B	B	H	H	B	H	H	B	H	H	B	H	B	B	B	B	B	H	B	B	H	B	H	H	H	H	H	H	B	H	B	B	B	B	B	B	B	B
373	*SWU0189	-	B	H	H	H	H	H	B	H	B	H	H	H	H	H	B	H	H	H	H	H	B	H	H	H	H	H	B	H	H	H	H	B	H	H	H	H	H	H	H	H	B	B	H	B	H	H	B
374	*SWU0514	B	H	H	B	H	H	-	H	B	B	B	H	H	B	H	B	H	H	H	H	H	H	B	B	B	B	B	H	H	H	H	B	B	H	H	H	H	B	B	H	B	B	H	H	B	B	H	B
375	*SWU0598	B	H	B	B	B	B	B	H	B	H	B	B	B	B	H	B	H	H	H	H	H	B	H	B	H	B	B	H	H	H	B	B	H	B	H	B	H	H	B	B	B	B	H	H	H	H	B	H
376	*SWU0830	B	B	B	B	B	H	B	H	H	B	H	H	B	H	H	B	H	H	B	H	B	B	H	B	H	B	H	B	B	H	H	H	B	B	H	H	B	B	H	B	H	B	B	H	B	B	B	H
377	*SWU10037	-	B	H	B	B	B	B	H	H	B	B	B	H	H	B	B	B	B	H	H	H	H	H	B	H	B	B	B	H	B	B	H	B	H	B	B	B	H	H	B	H	H	B	H	B	H	B	B
378	*SWU10038	-	B	B	B	B	B	B	B	H	B	B	B	H	H	B	B	B	B	B	H	H	H	H	B	H	B	B	B	H	B	B	B	B	B	B	B	B	H	H	B	H	H	B	H	B	H	B	B
379	*SWU10054	B	B	H	H	B	B	H	H	H	B	B	B	H	H	B	H	B	B	H	H	H	H	H	B	H	B	H	B	H	H	B	H	H	H	B	B	B	H	H	B	B	H	H	H	B	H	B	H
380	*SWU10056	-	-	H	H	B	B	H	H	H	B	B	B	H	H	B	H	B	B	H	H	H	H	H	B	H	B	H	B	H	H	B	H	H	H	B	B	B	H	H	B	B	H	H	H	B	H	B	H
381	*SWU10060	-	H	-	H	B	B	-	H	H	B	B	B	H	H	B	H	B	B	H	H	H	H	H	B	H	B	H	-	H	H	B	H	H	H	B	B	B	H	H	B	B	H	H	H	B	-	B	H
382	*SWU10062	-	H	H	H	B	B	H	H	H	B	B	B	H	H	B	H	B	B	H	H	H	H	H	B	H	B	H	B	H	H	B	H	H	H	B	B	B	H	H	B	B	H	H	H	B	H	B	H
383	*SWU10064	B	H	H	H	H	B	H	B	B	B	H	H	B	H	B	B	H	H	H	H	B	H	H	B	B	B	B	H	B	H	H	H	B	-	H	H	B	B	B	B	H	H	H	B	B	H	H	H
384	*SWU10067	B	H	B	H	H	B	H	B	B	B	B	H	B	H	B	B	H	H	H	H	B	H	H	B	B	B	B	H	H	H	H	H	B	B	H	H	B	B	B	B	H	H	H	B	B	H	H	-
385	*SWU10094	B	H	H	H	B	H	B	B	H	B	B	B	H	H	B	H	B	H	H	H	H	H	H	B	H	B	H	B	B	H	B	H	H	H	B	B	B	H	H	B	H	B	H	B	B	H	B	B
386	*SWU10205	-	H	H	H	B	B	H	H	B	H	H	B	H	B	B	B	B	H	B	H	H	H	H	H	B	B	B	H	B	B	B	H	B	B	H	H	H	H	B	H	B	B	B	B	B	B	H	H
387	*SWU10214	B	H	B	B	H	B	B	H	H	H	H	H	B	H	H	H	H	H	H	H	B	H	B	B	H	B	B	H	B	H	B	B	H	-	B	B	H	H	H	B	B	B	H	H	B	H	B	B
388	*SWU10266	-	H	-	B	H	H	B	H	B	H	H	B	B	H	B	B	B	H	H	H	B	H	B	B	B	B	H	B	B	H	B	B	H	H	H	B	H	H	H	B	B	H	H	H	B	H	B	B
389	*SWU10627	B	B	H	H	H	B	H	H	H	B	B	B	B	B	B	H	H	H	H	H	H	H	B	B	B	B	H	H	H	B	H	B	H	B	H	H	H	H	B	B	B	H	B	H	B	H	B	B
390	*SWU10785	B	B	H	H	B	H	B	B	B	H	H	B	H	H	B	B	B	B	H	H	B	H	H	B	H	B	H	H	H	H	H	H	B	B	H	H	H	B	H	B	H	H	B	H	B	H	H	H
391	*SWU10800	-	H	B	B	H	B	B	B	B	H	H	B	H	B	H	B	B	H	H	H	B	H	H	H	H	B	H	H	B	H	B	H	B	B	B	B	H	B	B	H	H	H	B	B	B	H	B	B
392	*SWU10864	-	H	H	H	H	B	-	H	B	H	H	H	H	B	B	H	H	B	H	B	B	H	H	B	H	H	B	H	B	B	B	-	B	B	H	B	B	H	H	B	H	H	B	B	B	B	B	B
393	*SWU10912	-	B	H	H	B	H	H	H	H	B	B	B	H	B	H	B	H	B	B	H	H	H	H	B	B	H	H	H	H	H	B	H	-	-	B	H	B	H	B	B	H	B	B	B	H	B	-	H
394	*SWU10930	H	B	-	H	H	H	H	H	H	B	B	B	H	B	H	B	H	B	-	H	H	H	H	B	B	H	H	H	H	H	B	H	H	H	H	H	B	B	B	B	H	B	B	-	H	B	B	B
395	*SWU10954	-	B	H	H	H	H	H	B	H	B	B	B	H	B	H	B	H	B	B	B	B	H	B	B	B	H	H	H	B	H	B	B	H	H	B	H	B	H	B	B	H	H	B	B	H	B	B	B
396	*SWU10959	-	B	-	H	H	H	H	B	H	B	B	B	H	B	H	B	H	B	B	B	B	H	B	B	B	H	H	H	B	B	B	-	H	B	B	H	B	H	B	B	H	H	B	B	H	B	B	H
397	*SWU10986	B	B	-	H	H	H	H	-	H	B	B	B	H	H	-	B	H	B	B	H	-	B	B	B	B	H	H	H	B	B	H	-	H	H	B	H	H	B	B	B	H	H	H	B	H	B	B	-
398	*SWU10987	B	B	B	H	H	H	H	B	H	B	B	B	H	H	-	B	H	B	B	H	-	B	B	B	B	H	H	H	B	B	H	B	H	H	B	H	H	B	B	B	-	H	H	B	H	B	B	B
399	*SWU10994	H	H	H	H	H	H	H	H	H	H	H	B	H	B	-	B	B	H	H	B	-	B	H	H	H	B	B	B	H	B	B	H	B	B	B	B	B	B	H	H	B	H	B	B	B	H	H	H
400	*SWU11013	B	H	-	H	B	B	-	H	B	H	B	B	H	H	-	B	H	B	H	B	-	B	H	H	B	B	H	H	H	H	B	H	H	H	B	B	H	H	H	B	B	B	B	H	B	H	H	H
401	*SWU11038	H	B	-	H	H	H	H	H	H	H	H	B	H	B	-	H	B	H	B	B	-	-	H	H	B	B	B	B	B	B	B	-	B	B	B	B	B	B	H	H	B	H	B	H	B	H	H	H
402	*SWU11191	H	H	H	H	H	B	-	H	H	B	H	H	H	H	B	B	H	B	H	B	B	-	H	B	B	B	H	B	B	B	H	H	H	H	H	H	B	B	H	B	H	H	H	H	B	B	B	H
403	*SWU11204	H	H	H	H	H	B	H	H	H	-	H	H	B	H	-	B	H	B	H	H	-	H	H	B	B	B	H	B	B	B	H	H	H	H	H	H	B	B	H	-	H	H	H	B	B	B	-	-
404	*SWU11309	H	-	H	H	H	H	-	H	B	H	B	H	B	H	-	B	H	B	H	H	-	B	B	H	B	B	H	B	B	B	H	-	H	-	H	H	B	H	H	H	H	H	H	B	B	B	B	-
405	*SWU11374	H	B	H	H	H	H	-	H	B	H	B	H	B	H	-	B	B	B	H	H	-	B	B	H	B	B	H	B	B	B	H	B	H	B	H	H	B	B	H	H	B	H	H	-	B	B	H	B
406	*SWU11384	H	H	-	B	H	B	B	H	H	H	H	B	H	H	-	H	H	H	H	B	-	B	B	H	B	B	H	H	H	B	B	B	H	B	H	H	B	B	H	H	B	B	B	B	H	B	H	B
407	*SWU11560	H	H	H	B	H	B	B	H	H	H	H	B	H	H	-	H	H	H	H	H	-	B	B	H	-	H	B	H	H	B	B	B	H	B	H	H	B	B	H	H	B	B	B	B	H	B	H	B
408	*SWU11630	H	H	H	H	B	H	H	H	B	H	B	B	B	H	-	B	H	B	H	B	-	H	H	H	B	B	H	B	B	B	B	H	B	B	H	H	H	B	B	H	H	H	B	H	-	-	H	H
409	*SWU11632	H	H	B	B	B	B	-	H	H	H	H	H	H	H	-	H	H	H	H	H	-	B	B	H	-	B	-	H	H	H	-	-	B	-	H	H	-	B	H	H	-	-	H	H	H	-	H	B
410	*SWU11691	H	B	H	H	B	H	H	H	B	H	B	B	B	H	-	H	B	B	H	H	-	H	H	B	B	B	H	B	B	B	H	H	H	B	H	H	B	B	B	H	B	B	B	-	B	B	-	H
411	*SWU11794	H	H	B	B	B	B	B	B	B	H	B	H	B	B	-	B	B	B	B	B	-	-	B	B	B	H	H	-	H	H	H	B	B	H	H	H	B	B	H	B	H	H	H	H	B	B	B	B
412	*SWU11855	H	B	H	H	B	H	B	H	H	B	B	H	H	B	-	H	B	H	B	H	-	-	B	B	B	H	B	B	B	H	H	B	H	B	B	H	H	H	B	B	H	B	H	H	H	H	B	B
413	*SWU11887	B	H	H	B	H	H	B	B	B	H	B	B	H	B	B	H	H	B	H	H	-	B	B	B	H	B	B	H	B	H	B	H	H	H	H	H	H	H	H	H	B	B	B	B	B	B	B	H
414	*SWU11889	B	H	-	B	H	H	B	B	B	H	B	B	H	B	B	H	H	B	H	H	H	B	B	B	B	B	B	H	H	H	B	B	H	B	H	H	H	H	H	H	B	B	B	B	B	B	B	-
415	*SWU11950	B	H	-	B	H	H	B	H	H	H	B	H	H	H	B	B	H	H	H	H	B	H	B	B	B	B	B	H	B	H	B	B	B	B	B	B	H	H	H	H	H	H	B	B	B	B	B	B
416	*SWU11976	B	H	B	B	H	H	B	H	B	H	B	H	H	H	B	B	H	H	H	H	B	H	B	H	H	H	B	H	B	H	B	B	B	H	B	B	H	B	B	B	H	H	B	B	B	B	B	H
417	*SWU12016	H	H	B	B	-	-	B	H	B	H	H	H	H	H	B	B	H	H	H	H	B	B	B	H	H	H	B	B	B	H	B	B	B	-	B	-	H	B	B	H	B	B	B	B	B	B	B	B
418	*SWU12025	-	H	B	H	B	B	B	B	B	H	B	B	H	H	B	B	H	B	H	B	B	B	H	B	B	B	H	H	H	H	B	B	H	B	B	B	H	H	H	B	B	B	B	H	B	H	H	H
419	*SWU12107	-	H	B	B	B	B	B	B	H	H	B	B	B	B	H	B	B	B	H	B	H	B	B	H	B	H	H	H	B	B	H	B	B	B	B	B	H	H	H	H	H	H	H	H	H	H	B	H
420	*SWU12126	B	H	B	H	H	B	H	H	B	H	B	B	H	H	B	B	H	B	H	B	B	B	H	B	H	B	H	H	H	H	B	H	B	-	B	B	H	H	H	B	B	B	B	H	B	H	H	H
421	*SWU12147	-	H	H	H	H	B	H	H	B	H	B	B	H	H	B	B	H	B	H	B	B	B	H	H	B	B	H	H	H	H	B	H	H	-	B	B	H	H	H	B	B	B	B	H	B	H	H	H
422	*SWU12250	H	H	-	H	H	H	H	H	H	H	B	B	H	B	B	B	B	B	H	B	H	H	B	-	H	B	H	B	H	B	H	B	H	B	B	B	B	H	B	B	B	H	H	H	H	H	-	H
423	*SWU12282	H	B	-	H	H	H	-	H	H	H	B	B	H	B	B	B	B	B	H	B	H	H	B	B	H	B	H	B	H	B	H	B	H	-	B	B	B	H	B	B	B	H	H	H	H	H	H	H
424	*SWU12343	B	B	B	B	B	B	B	B	H	H	B	B	B	B	H	B	B	B	H	B	B	H	B	H	B	H	H	H	B	B	B	B	B	H	B	B	B	H	H	B	H	H	H	H	H	H	B	B
425	*SWU12393	B	H	H	H	H	B	H	H	B	H	B	B	B	H	B	B	H	B	H	B	B	B	H	H	B	B	H	H	H	H	B	H	H	H	B	B	B	H	H	B	B	B	B	B	B	H	H	H
426	*SWU12490	B	H	H	H	B	B	-	H	B	H	B	B	H	H	B	B	H	B	H	B	-	B	H	H	B	B	H	H	H	H	B	H	H	-	B	B	H	H	H	B	B	B	B	-	B	-	H	H
427	*SWU1259	H	H	-	B	B	H	B	H	H	B	B	B	H	-	B	B	B	B	H	H	H	B	H	B	B	B	H	B	B	H	H	H	H	H	H	H	B	H	H	B	H	H	H	H	B	H	H	B
428	*SWU12672	H	B	B	B	B	B	H	B	H	H	H	H	H	H	H	B	B	B	H	H	H	B	H	H	H	H	H	H	B	B	H	H	H	H	H	H	H	B	B	H	H	H	B	H	B	H	H	H
429	*SWU12732	-	H	-	H	H	H	H	B	B	B	B	H	H	B	H	B	H	H	H	B	H	H	B	B	H	B	H	H	H	B	B	B	B	B	B	H	B	H	H	B	H	B	B	B	B	B	B	-
430	*SWU12765	B	B	B	B	B	B	-	H	B	H	H	B	H	H	H	B	H	B	H	B	H	B	H	H	B	B	B	H	H	B	B	H	H	-	H	B	B	H	H	H	B	B	H	H	H	H	H	B
431	*SWU12783	B	B	B	H	B	B	H	B	B	B	B	B	B	B	B	B	H	B	B	B	H	B	B	B	H	B	H	H	H	B	B	B	B	B	B	H	B	H	H	H	H	H	B	B	B	B	B	H
432	*SWU12818	B	B	H	H	H	B	H	B	B	B	H	H	H	B	B	H	H	B	H	B	H	B	B	H	H	B	H	H	H	B	H	B	B	-	B	H	B	H	H	H	H	H	B	B	-	B	B	B
433	*SWU12819	-	H	B	B	B	B	B	H	B	B	H	B	H	H	H	B	H	B	B	B	H	B	H	H	B	B	H	B	H	H	B	H	H	H	H	B	B	H	H	B	B	B	H	H	H	H	B	B
434	*SWU12838a	B	-	H	H	H	B	-	B	B	B	H	B	H	B	B	H	H	B	H	B	H	B	B	H	H	B	H	H	H	B	H	B	B	B	B	H	B	H	H	H	H	H	B	B	B	B	B	H
435	*SWU12838b	B	B	B	B	B	B	-	B	B	B	H	B	H	H	H	B	H	B	B	B	H	B	H	H	H	B	H	H	H	H	B	H	H	-	H	B	B	H	H	B	B	B	H	B	B	H	B	B
436	*SWU12840	B	H	B	B	B	B	H	B	B	B	H	B	H	H	H	B	H	B	B	B	H	B	H	H	H	B	H	H	H	H	B	-	H	-	H	B	B	H	H	B	B	B	H	B	B	H	B	B
437	*SWU12841	B	H	B	B	B	B	B	B	B	B	H	B	H	H	H	B	H	B	B	B	H	B	H	H	H	B	H	H	H	H	B	H	H	B	H	B	B	H	H	B	B	B	H	B	B	H	B	B
438	*SWU12872	-	H	B	B	B	B	-	B	H	H	B	B	B	H	H	B	-	H	H	B	H	H	H	H	H	H	H	B	H	H	B	-	H	-	H	B	B	H	H	B	H	H	-	B	B	H	B	B
439	*SWU12876	H	H	B	B	B	B	B	B	H	H	B	B	B	H	H	B	H	H	H	B	H	H	H	H	H	H	H	B	H	H	B	H	H	H	H	B	B	H	H	B	H	H	H	B	B	H	B	H
440	*SWU12976	H	H	B	H	H	H	B	B	H	H	B	B	B	H	B	H	B	B	H	H	B	H	H	H	B	H	H	B	H	B	H	H	H	B	B	B	B	B	B	H	B	B	B	B	B	H	H	B
441	*SWU13032	-	H	B	B	B	B	B	H	B	H	B	H	H	B	H	H	B	H	H	H	B	H	H	H	H	B	H	H	B	H	H	H	B	H	B	B	H	B	H	H	H	H	H	H	B	H	B	B
442	*SWU13083	H	B	B	B	H	H	B	B	B	B	H	B	B	H	H	H	H	H	H	H	H	B	B	H	B	H	H	H	B	H	H	H	B	B	B	B	B	H	H	H	H	B	B	H	H	H	B	H
443	*SWU13133	B	H	-	H	H	H	H	H	B	B	B	B	B	H	H	B	B	H	H	H	H	H	H	H	B	B	H	B	B	H	H	H	H	B	H	H	B	H	H	H	H	B	B	H	B	B	H	-
444	*SWU13150	B	H	-	H	H	H	H	H	B	B	B	B	B	H	H	B	B	H	H	H	H	B	H	H	B	B	H	B	B	H	H	H	H	-	H	H	B	H	H	H	H	B	B	H	B	B	H	-
445	*SWU13256	H	H	H	H	H	H	H	H	B	B	B	H	B	H	H	B	B	H	H	H	H	B	H	B	B	H	H	B	B	H	H	H	H	H	H	H	B	H	H	H	H	B	B	H	B	B	B	B
446	*SWU13267	B	H	-	H	H	H	H	H	B	B	B	H	B	H	H	B	B	H	H	H	H	B	H	B	B	H	H	B	B	H	H	H	H	-	H	H	B	H	H	H	H	B	B	H	B	B	B	B
447	*SWU13268	-	H	H	H	H	H	H	H	B	B	B	H	B	H	H	B	B	H	H	H	H	H	H	B	B	H	H	B	B	H	H	H	H	B	H	H	B	H	H	H	H	B	B	H	B	B	B	H
448	*SWU13378	B	B	H	H	B	H	B	H	H	H	H	B	H	H	B	B	H	B	B	H	H	H	H	B	B	B	B	B	H	H	B	H	B	B	H	B	B	H	H	B	B	H	H	H	H	H	B	B
449	*SWU13514	H	B	H	H	H	B	H	H	H	B	B	B	B	B	B	H	H	H	H	H	B	H	B	B	B	B	H	B	H	B	H	B	H	H	H	H	H	H	B	B	B	H	B	H	B	H	B	B
450	*SWU13736	H	H	-	H	B	H	H	H	B	B	B	H	H	H	B	B	H	H	B	H	B	B	B	H	H	H	B	H	H	B	-	-	H	-	H	H	H	H	H	H	H	H	B	H	H	H	B	B
451	*SWU13745	-	-	-	H	B	H	-	H	B	B	B	H	H	H	B	B	H	H	B	H	B	B	B	H	H	H	B	H	H	B	-	B	H	-	H	H	H	H	H	H	H	H	B	H	H	B	B	H
452	*SWU13758	H	H	-	H	B	H	-	H	B	B	B	H	H	H	B	B	H	H	B	H	B	B	B	H	H	H	B	H	H	B	-	B	H	B	H	H	H	H	H	H	H	H	B	H	H	B	B	B
453	*SWU13824	B	B	B	B	B	B	B	H	B	H	H	H	H	H	H	H	B	H	B	B	B	B	B	H	B	B	H	B	B	B	B	B	B	-	H	B	B	H	H	B	H	B	H	H	H	B	B	B
454	*SWU13829	B	B	H	B	-	-	B	B	B	B	-	B	H	H	B	H	H	H	B	H	B	B	H	B	H	B	B	B	H	B	H	H	H	-	B	B	B	B	H	B	B	H	B	B	-	B	B	H
455	*SWU13909	H	H	H	H	B	H	H	H	H	H	B	B	H	B	H	B	H	H	B	B	B	B	B	B	H	B	B	H	B	B	B	B	H	B	H	H	B	H	B	B	H	H	H	B	B	H	B	H
456	*SWU14060	B	B	B	B	B	H	B	B	B	H	B	B	H	B	H	B	B	B	B	B	B	H	B	H	B	B	H	H	B	B	H	B	B	H	B	B	H	B	-	B	H	H	H	B	H	H	B	B
457	*SWU14077	H	B	H	B	H	B	H	B	H	B	B	H	H	B	-	H	H	H	-	H	H	B	H	H	H	H	H	H	B	H	B	H	B	B	B	H	B	B	B	H	B	H	H	H	B	B	H	H
458	*SWU14224	-	-	-	B	B	B	-	H	B	H	H	H	H	H	H	H	B	H	B	B	B	B	B	H	B	B	H	B	B	B	B	B	B	B	H	B	B	H	H	B	H	B	H	H	H	B	B	H
459	*SWU14431a	H	B	H	H	B	H	H	B	H	B	H	B	H	H	H	B	-	H	B	B	B	B	B	B	H	H	H	B	H	H	H	B	B	B	H	B	B	B	H	B	H	B	B	H	B	B	B	H
460	*SWU14431b	-	H	H	B	H	H	B	H	B	H	H	H	B	B	H	H	-	H	B	H	H	B	H	H	B	B	B	B	H	B	H	H	B	H	B	-	B	B	H	B	H	H	B	B	H	H	H	B
461	*SWU14535	-	-	-	B	B	B	-	H	H	H	H	H	H	B	H	H	H	H	B	H	B	B	B	H	B	B	H	B	H	B	B	B	B	H	B	B	B	H	B	B	H	H	H	H	H	H	H	H
462	*SWU14539	H	B	B	B	B	B	B	-	H	H	H	H	H	B	H	H	H	H	B	H	B	B	B	H	B	B	H	B	H	B	B	B	B	H	B	B	B	H	B	B	H	H	H	H	H	H	B	H
463	*SWU14542	-	-	-	B	B	B	-	H	H	H	H	H	H	B	H	H	H	H	B	H	B	B	B	H	B	B	H	B	B	B	B	B	B	H	B	B	B	H	B	B	H	H	H	H	H	H	B	H
464	*SWU14543	H	B	B	B	B	B	B	H	H	H	H	H	H	-	H	H	H	H	B	H	H	B	B	H	B	B	B	B	H	B	B	B	B	B	B	B	B	H	H	B	H	H	H	H	H	H	B	H
465	*SWU14545	H	-	-	B	B	B	B	H	H	H	H	H	H	B	H	H	H	H	B	B	B	B	B	H	B	B	H	-	H	B	B	B	B	-	B	B	B	H	B	B	H	H	H	H	H	H	B	H
466	*SWU14627	H	H	B	B	B	-	H	B	H	H	B	B	B	B	H	B	B	B	H	B	H	H	H	H	H	H	B	H	H	B	H	H	H	-	B	H	H	H	B	H	B	B	H	B	H	B	H	B
467	*SWU14628	B	B	H	H	H	H	H	H	B	B	H	H	H	H	B	H	H	H	B	H	B	-	B	B	-	B	H	B	B	H	B	B	B	H	H	B	B	B	H	B	H	H	B	H	B	H	B	H
468	*SWU14761	B	H	B	B	B	B	B	B	H	B	H	B	H	H	B	B	B	H	H	B	B	B	H	B	H	H	B	B	H	B	B	H	B	B	B	B	B	B	H	B	H	H	H	H	B	B	H	H
469	*SWU14770	H	B	H	H	H	H	H	H	H	B	B	H	H	H	H	H	H	B	H	B	-	H	H	B	B	B	B	H	B	H	H	H	H	H	H	B	B	H	H	H	H	H	B	H	H	B	H	H
470	*SWU14807	H	B	-	H	-	H	H	B	B	H	B	H	H	H	H	H	B	B	H	B	B	H	H	B	B	B	B	H	B	H	H	H	H	H	H	H	B	H	H	H	B	H	B	H	H	B	H	H
471	*SWU14934	-	H	H	H	B	H	H	H	B	B	B	H	H	H	H	B	B	B	H	H	B	B	B	H	H	B	B	B	B	H	H	B	H	H	H	B	H	B	H	B	B	H	B	B	B	H	B	B
472	*SWU15157	B	B	-	H	B	H	-	H	B	B	H	H	H	H	H	B	H	H	H	H	B	B	H	H	H	B	B	H	H	H	H	H	H	-	H	B	H	B	B	B	H	H	B	B	B	H	B	B
473	*SWU15194	B	H	-	B	H	B	B	B	H	B	B	H	H	H	B	H	-	B	B	B	H	H	H	H	B	H	H	B	B	B	H	H	H	H	B	B	H	B	H	H	B	B	B	H	B	B	-	H
474	*SWU15407	H	B	-	B	B	B	B	B	H	H	B	H	H	H	B	B	B	H	B	H	H	H	H	H	H	B	B	B	H	B	B	H	H	H	H	H	B	B	B	B	H	H	B	B	B	B	H	B
475	*SWU15413	H	B	-	B	B	B	B	B	H	H	B	H	H	H	B	B	B	H	B	H	H	H	H	H	H	B	B	B	H	B	B	H	H	-	H	H	B	B	B	B	H	H	B	B	B	B	B	B
476	*SWU15511	B	B	B	B	B	H	B	-	H	H	B	H	H	H	B	B	B	B	B	H	H	H	B	H	H	B	H	B	B	B	B	-	B	B	H	H	H	B	B	H	H	H	B	B	H	H	B	B
477	*SWU15517	B	B	B	B	B	H	B	H	H	H	B	H	H	H	B	B	B	B	B	H	H	H	B	H	H	B	H	B	B	B	B	B	B	H	H	H	H	B	B	H	H	H	B	B	H	H	B	B
478	*SWU15733	-	H	B	B	B	H	B	H	H	B	H	H	B	H	B	B	B	B	B	B	B	B	H	H	H	B	B	B	H	B	B	H	H	H	B	H	B	H	H	B	H	H	H	H	H	B	H	B
479	*SWU15915	-	B	B	H	H	H	H	B	H	B	H	B	H	H	H	B	H	H	H	B	B	B	B	H	H	H	H	B	H	H	H	B	B	B	H	B	B	B	H	B	H	B	B	H	B	H	H	B
480	*SWU15972	-	H	H	H	H	-	-	B	H	H	-	H	H	B	H	B	B	H	H	B	H	H	B	H	H	-	B	B	B	B	H	B	B	-	B	B	B	B	B	B	B	H	H	-	-	H	-	-
481	*SWU16138	-	B	H	H	B	H	H	H	B	B	H	B	B	B	H	H	H	H	H	B	B	B	H	B	H	H	H	B	B	H	H	-	B	-	H	B	H	B	B	B	H	H	B	-	B	B	B	H
482	*SWU16269	H	H	H	H	H	H	H	H	H	H	B	B	H	B	B	B	B	B	H	B	H	H	B	B	H	B	H	B	H	B	H	B	H	H	B	B	B	H	B	B	B	H	H	H	H	H	H	H
483	*SWU16281	H	H	-	H	H	H	-	H	H	H	B	B	H	B	B	B	B	B	H	B	H	H	B	B	H	B	H	B	H	B	H	B	H	-	B	B	B	H	B	B	B	H	H	H	H	H	H	H
484	*SWU16487	H	B	B	B	H	H	B	B	B	B	B	B	H	H	H	B	B	H	H	H	H	B	B	B	B	H	H	B	B	H	H	B	B	B	H	B	H	B	H	B	H	H	B	H	B	B	H	B
485	*SWU16488	H	B	B	B	H	H	H	B	B	B	B	B	H	H	H	B	B	H	H	H	H	B	B	B	H	H	H	B	B	H	H	B	B	B	H	B	H	B	H	B	H	H	B	H	B	B	B	H
486	*SWU16489	H	B	B	B	H	H	-	B	B	B	B	B	H	H	H	B	B	H	H	H	H	B	B	B	H	H	H	B	B	H	H	B	B	H	H	B	B	B	H	B	H	H	B	H	B	B	H	B
487	*SWU16569	H	B	H	H	B	B	H	B	B	H	B	B	B	H	H	B	B	-	B	H	B	B	B	H	H	B	B	B	B	B	H	B	B	-	H	B	H	B	B	H	H	H	B	H	B	H	H	B
488	*SWU16573	H	-	H	H	B	B	H	B	B	H	B	B	B	H	H	B	B	-	B	H	H	B	B	H	H	B	B	B	B	B	H	-	B	-	H	B	H	B	B	H	H	H	B	H	B	H	H	B
489	*SWU16576	H	B	H	H	B	B	H	B	B	H	B	B	B	H	-	B	B	H	B	H	H	B	B	H	H	B	B	B	B	B	H	B	B	-	H	B	H	B	B	H	H	H	B	H	B	H	H	B
490	*SWU16645	H	H	H	H	H	B	H	B	B	B	B	B	H	H	H	B	B	H	H	H	B	B	B	H	B	B	B	B	B	B	H	B	H	B	H	B	H	B	B	H	H	H	B	B	H	H	H	H
491	*SWU16649	H	B	H	H	H	B	H	B	B	B	B	B	H	H	H	B	B	H	H	H	B	B	B	H	B	B	B	B	B	B	H	B	H	B	H	B	H	B	B	H	H	H	B	B	B	H	H	H
492	*SWU16651	H	B	H	H	H	B	H	B	B	B	B	B	H	H	H	B	B	H	H	H	B	B	B	H	B	B	B	B	B	B	H	B	H	B	H	B	H	B	B	H	H	H	B	B	B	H	H	H
493	*SWU16676	H	H	B	H	H	H	H	B	B	B	H	B	B	B	B	H	B	-	B	H	B	H	B	B	H	B	B	H	H	H	H	B	B	B	H	H	B	B	H	H	B	B	H	B	H	H	H	B
494	*SWU16753	B	H	B	B	H	H	B	H	B	H	B	H	H	B	H	H	H	H	B	H	H	H	B	B	H	B	B	H	B	H	H	B	B	H	H	B	H	B	H	H	B	B	H	B	B	H	H	H
495	*SWU16755	B	H	B	B	H	H	-	H	B	H	B	H	H	B	H	H	H	H	B	H	H	H	B	B	H	B	B	H	B	H	H	B	B	H	H	B	H	B	H	H	B	B	H	B	B	H	-	B
496	*SWU16777	B	H	H	B	H	H	H	H	B	H	B	H	H	B	H	H	H	H	B	H	H	H	B	B	H	B	B	H	B	H	H	H	H	H	H	B	H	B	H	B	B	H	H	B	B	H	H	H
497	*SWU16778	B	H	B	B	H	H	-	H	B	H	B	H	H	B	H	H	H	H	B	H	H	H	B	B	H	B	B	H	B	H	H	B	H	H	H	B	H	B	H	B	B	H	H	B	B	H	-	H
498	*SWU16780	B	H	-	B	H	H	-	H	B	H	B	H	H	B	H	H	H	H	B	H	H	H	B	B	H	B	B	H	B	H	H	-	H	H	H	B	H	B	H	B	B	-	H	B	B	H	-	-
499	*SWU16781	H	B	B	B	H	B	B	-	H	B	H	H	H	B	H	H	B	B	B	H	B	H	H	B	H	H	H	B	B	B	H	H	H	H	B	H	H	H	H	H	B	B	H	H	B	B	B	H
500	*SWU16782	H	B	B	B	H	B	B	B	H	B	H	H	H	B	H	H	B	B	B	H	B	H	H	B	H	H	H	B	B	B	H	H	H	H	B	H	H	H	H	H	B	B	H	H	B	B	B	H
501	*SWU16783	H	B	H	B	H	B	H	H	H	B	H	H	H	B	H	H	B	B	B	H	B	H	H	B	H	H	H	B	B	B	H	H	H	H	B	H	H	H	H	H	B	B	H	H	B	B	B	H
502	*SWU17233	H	H	H	H	B	H	H	B	B	B	B	H	H	H	H	H	H	H	B	B	H	H	B	B	H	B	H	H	B	B	H	-	H	H	H	B	H	B	H	B	B	B	H	B	B	H	H	-
503	*SWU17241	H	H	H	H	B	H	H	B	B	B	B	H	H	B	H	H	H	H	B	B	H	H	B	B	H	B	H	H	B	B	H	B	H	H	H	B	H	B	H	B	B	B	H	B	B	H	H	B
504	*SWU17251	H	H	H	H	B	H	H	B	B	B	B	H	H	B	H	H	H	H	B	B	H	H	B	B	H	B	H	H	B	B	H	B	H	H	H	B	H	B	H	B	B	B	H	B	B	H	H	B
505	*SWU17257	H	H	H	H	B	H	H	B	B	B	B	H	H	B	H	H	H	H	B	B	H	H	B	B	H	B	H	H	B	B	H	B	H	H	H	B	H	B	H	B	B	B	H	B	B	H	H	B
506	*SWU17336	H	B	B	B	B	H	B	B	B	B	B	H	H	B	H	H	H	H	B	B	H	B	B	B	H	H	H	H	H	B	B	B	B	B	H	B	B	B	H	B	H	H	H	H	H	H	B	H
507	*SWU17395	H	B	B	B	B	H	-	H	B	B	B	H	H	B	H	H	H	H	B	B	H	B	B	B	H	H	H	H	H	H	B	-	B	B	H	B	B	B	H	B	H	H	H	H	H	H	H	-
508	*SWU17419	H	B	B	H	B	H	H	H	B	B	B	H	H	H	H	H	H	H	B	B	H	H	B	B	H	H	H	H	H	H	B	B	B	B	H	B	B	B	H	B	H	H	H	H	H	B	H	B
509	*SWU17432	H	B	B	H	B	H	H	H	B	B	B	H	H	H	H	H	H	H	B	B	H	H	B	B	H	H	H	H	H	H	B	B	B	B	H	B	B	B	H	B	H	H	H	H	H	B	H	H
510	*SWU17467	H	H	B	B	B	H	-	H	B	B	B	H	H	H	H	H	H	B	B	B	H	H	B	B	H	H	H	B	H	H	B	-	B	B	H	H	B	B	H	B	H	H	H	B	H	B	H	B
511	*SWU17713	B	B	H	H	H	H	-	H	H	H	B	B	B	H	B	H	B	H	H	H	B	H	H	B	H	H	B	H	H	H	H	H	B	B	H	H	B	B	B	H	B	B	H	H	H	B	B	B
512	*SWU17715	B	B	H	H	H	H	H	H	H	H	B	B	H	H	B	H	B	H	H	H	H	H	H	B	H	H	B	H	H	H	H	H	B	B	H	H	B	B	B	H	B	B	H	H	H	B	B	B
513	*SWU17717	B	B	H	H	H	H	H	H	H	H	B	B	B	H	B	H	B	H	H	H	B	H	H	B	H	H	B	H	H	H	H	H	B	B	H	H	B	B	B	H	B	B	H	H	H	B	B	B
514	*SWU17781	B	H	H	H	H	H	H	H	H	H	B	B	H	H	B	B	B	B	B	H	B	H	H	B	B	H	B	H	H	H	H	H	B	B	H	H	B	B	B	B	B	B	H	H	H	B	B	B
515	*SWU17782	B	H	B	B	H	H	H	B	H	H	H	H	H	H	H	H	B	H	H	H	B	H	B	H	H	B	B	B	H	B	B	B	B	-	B	H	B	B	H	B	H	H	B	B	B	B	B	B
516	*SWU17787	B	B	H	H	H	H	H	H	H	H	B	B	H	H	B	B	B	B	B	H	B	H	H	B	B	H	H	H	H	H	H	H	B	B	H	B	B	B	B	B	B	B	H	-	H	B	B	B
517	*SWU17846	B	B	B	H	B	H	B	H	H	H	H	B	H	H	H	B	H	B	B	H	B	H	H	B	B	B	B	B	H	H	B	H	B	B	H	B	B	H	H	B	B	H	H	H	H	B	B	B
518	*SWU17882	B	H	B	B	H	H	B	H	B	H	H	H	B	B	H	H	H	H	B	H	H	B	H	H	B	B	B	B	H	B	H	H	B	B	B	H	B	B	H	B	H	H	B	B	H	H	B	B
519	*SWU17897	B	H	H	H	H	H	H	H	B	H	H	H	B	B	H	H	H	H	B	H	H	B	H	H	B	B	B	B	H	B	H	H	B	B	B	H	-	B	B	B	H	H	B	B	H	H	B	B
520	*SWU17990	B	H	H	H	H	B	H	H	B	B	H	H	H	B	H	H	H	H	B	B	H	H	B	H	H	B	B	H	H	B	H	B	B	H	B	B	H	B	B	B	H	H	B	B	B	H	B	B
521	*SWU17991	B	H	H	H	H	B	H	H	B	B	H	H	H	B	H	H	H	H	B	B	H	H	B	H	H	B	B	H	H	B	H	B	B	H	B	B	H	B	B	B	H	H	B	B	B	H	B	B
522	*SWU18015	B	H	H	H	H	B	H	H	B	B	H	H	H	B	H	H	H	H	B	H	H	H	B	H	H	B	B	H	H	B	H	B	B	H	B	B	H	B	B	B	H	H	B	B	B	H	B	B
523	*SWU18223	H	H	-	B	B	H	B	B	H	H	-	H	B	H	B	B	H	H	H	B	H	H	B	H	H	H	H	B	B	B	H	-	B	B	B	H	B	B	B	H	H	H	B	B	B	B	H	B
524	*SWU18488	B	H	B	B	H	H	H	H	B	B	B	B	H	B	H	B	H	H	H	B	H	H	B	B	H	B	B	H	B	H	H	B	B	B	H	H	H	B	B	H	B	B	H	H	H	B	H	B
525	*SWU18672	B	H	H	B	H	B	B	H	B	B	B	B	B	B	H	B	H	H	H	H	H	H	H	B	H	H	B	H	B	H	B	H	H	H	H	B	H	B	B	H	B	B	H	H	H	H	B	B
526	*SWU18681	B	H	B	B	H	B	B	H	B	B	B	B	H	B	H	B	H	H	H	H	H	H	H	B	H	B	B	H	B	H	B	H	H	H	H	H	H	B	B	B	B	-	H	H	H	H	B	-
527	*SWU18697	B	H	B	B	B	B	H	H	B	H	B	B	B	B	H	B	H	H	H	H	H	B	H	B	H	B	B	H	H	H	B	H	H	B	H	B	H	H	B	B	B	B	H	H	H	H	H	H
528	*SWU18698	B	H	B	B	B	B	H	H	B	H	B	B	B	B	H	B	H	H	H	H	H	B	H	B	H	B	B	H	H	H	B	H	H	B	H	B	H	H	B	B	B	B	H	H	H	H	B	H
529	*SWU18876	H	B	B	B	B	B	-	B	H	H	B	H	H	H	H	H	B	B	H	H	H	B	H	H	B	H	H	B	B	B	H	H	H	H	H	H	H	B	B	H	H	H	B	H	B	H	H	B
530	*SWU18881	H	B	B	B	B	B	B	B	H	H	B	H	H	H	H	H	B	B	H	H	H	B	H	H	H	H	H	H	B	B	H	B	H	B	H	H	H	B	B	H	H	H	B	-	B	H	H	B
531	*SWU18919	B	H	B	B	B	H	B	H	B	H	B	B	B	B	H	B	H	H	H	H	B	B	H	H	H	B	B	H	H	H	B	H	B	B	H	B	B	H	B	B	B	B	H	H	H	H	B	H
532	*SWU18959	H	B	H	H	B	H	H	B	B	H	B	H	B	H	H	B	H	H	B	B	H	H	B	B	H	H	B	H	B	H	H	H	B	H	H	H	B	H	H	B	B	B	B	H	B	H	H	H
533	*SWU19129	B	B	-	B	B	B	B	B	H	B	H	B	B	H	B	H	H	B	B	B	H	B	B	B	B	H	H	H	H	B	H	B	H	B	H	H	B	H	H	H	B	B	H	H	H	H	B	B
534	*SWU19144	B	B	H	B	B	B	B	B	H	B	H	B	B	H	B	H	H	B	B	B	H	B	B	B	B	H	H	H	H	B	H	B	H	B	H	H	B	H	H	H	B	B	H	H	H	H	B	B
535	*SWU19184	B	B	-	H	H	B	-	H	H	H	H	B	H	H	B	B	B	H	B	B	H	H	H	H	H	B	H	B	B	B	B	H	H	B	B	H	B	H	H	H	H	H	H	H	H	B	H	-
536	*SWU19249	B	H	H	H	H	H	-	H	H	H	H	B	H	H	B	B	B	H	B	B	H	H	H	H	H	B	H	B	B	B	B	H	H	B	B	H	H	H	H	H	H	H	H	H	H	B	H	B
537	*SWU19411	B	B	B	B	H	B	B	-	H	B	H	B	B	H	B	H	H	B	B	H	H	B	H	H	H	B	H	H	B	-	H	H	B	-	H	H	B	H	H	H	H	H	H	B	H	H	B	B
538	*SWU19412	B	B	B	B	H	B	B	B	H	B	H	B	B	H	B	H	H	B	B	H	H	B	H	H	H	B	H	H	B	H	H	H	B	H	H	H	B	H	H	H	H	H	H	B	H	H	B	B
539	*SWU19413	B	B	B	B	H	B	B	B	H	B	H	B	B	H	B	H	H	B	B	H	H	B	H	H	H	B	H	H	B	H	H	-	B	H	H	H	B	H	H	H	H	H	H	B	H	H	B	B
540	*SWU19416	B	B	B	B	H	B	B	B	H	B	H	B	B	H	B	H	H	B	B	H	H	B	H	H	H	B	H	H	B	H	H	H	B	H	H	H	B	H	H	H	H	H	H	B	H	H	B	B
541	*SWU19430	B	B	B	B	H	B	B	B	H	B	H	B	B	H	B	H	H	B	B	H	H	B	H	H	H	B	H	H	B	H	H	H	B	H	H	H	B	H	H	H	H	H	H	B	H	H	B	B
542	*SWU19431	B	B	-	B	H	B	B	B	H	B	H	B	B	H	B	H	H	B	B	H	H	B	H	H	H	B	B	B	B	H	H	H	B	H	H	H	B	H	H	H	H	H	H	B	H	H	B	-
543	*SWU19434	B	B	B	B	H	B	B	B	H	B	H	B	B	H	B	H	H	B	B	H	H	B	H	H	H	B	H	H	B	H	H	H	B	H	H	H	B	H	H	H	H	H	H	B	H	H	B	B
544	*SWU19541	H	H	H	H	B	B	H	H	B	H	H	B	B	H	B	B	B	H	B	H	H	H	H	H	H	H	H	B	B	B	B	H	H	B	B	H	B	B	H	B	H	H	H	H	H	B	H	B
545	*SWU19606	B	H	B	H	B	B	B	H	B	H	H	B	B	H	B	B	B	H	B	H	H	H	H	H	H	H	H	B	B	B	B	H	H	B	B	B	B	B	H	B	H	H	H	H	H	B	B	B
546	*SWU19654	-	-	-	H	B	B	-	H	B	H	H	B	B	H	B	B	B	H	B	H	H	H	H	H	H	H	H	B	B	B	B	H	H	B	B	B	B	B	B	B	H	H	H	H	H	B	H	B
547	*SWU19656	H	H	H	H	B	B	H	H	B	H	H	B	B	H	B	B	B	H	B	H	H	H	H	H	H	H	H	B	B	B	B	H	H	B	B	B	B	B	B	B	H	H	H	H	H	B	H	H
548	*SWU19763	B	B	H	B	H	H	B	B	H	B	B	B	H	B	-	B	H	H	B	B	H	B	H	B	H	B	H	B	B	B	H	H	H	H	H	H	B	H	H	B	H	H	H	B	H	H	B	B
549	*SWU19815	B	B	H	B	H	B	B	B	H	H	B	B	H	B	H	B	B	B	H	B	H	H	H	B	B	H	H	B	H	B	H	H	B	B	H	H	B	B	H	B	H	H	H	H	B	H	B	H
550	*SWU19848	B	B	B	B	H	B	B	H	H	H	B	H	H	B	B	B	B	H	H	B	H	B	H	B	B	B	H	-	H	H	H	H	B	B	H	H	H	B	H	B	H	H	H	B	B	H	B	B
551	*SWU19888	B	H	H	H	-	B	H	H	B	H	B	B	-	H	H	H	B	H	B	B	-	H	B	B	H	B	B	H	-	H	H	B	B	B	B	H	H	H	B	H	H	H	H	H	H	B	B	H
552	*SWU20033	H	H	B	B	B	H	B	H	H	B	B	B	H	H	H	B	B	B	H	H	H	B	H	B	B	B	H	B	B	H	H	H	H	H	H	B	B	H	H	B	H	H	H	H	-	H	H	B
553	*SWU20035	H	H	B	B	B	H	B	H	H	B	B	B	H	H	H	B	B	B	H	H	H	B	H	B	B	B	H	B	B	H	H	H	H	H	H	B	B	H	H	B	H	H	H	H	B	H	H	B
554	*SWU20064	H	H	B	B	B	H	B	-	H	B	B	B	H	H	B	B	B	B	H	H	H	B	H	-	B	B	H	B	B	H	H	H	H	H	H	H	B	H	H	B	H	H	H	H	B	H	H	B
555	*SWU20246	B	H	-	H	B	B	-	B	B	H	H	B	B	H	B	B	B	H	B	H	B	H	H	H	H	H	H	B	B	H	H	-	B	H	B	H	B	H	H	B	H	H	B	H	B	B	H	H
556	*SWU20260	H	B	H	B	H	B	B	B	B	H	H	H	H	H	H	H	B	H	H	B	B	B	H	H	H	B	B	B	B	H	B	H	B	-	B	H	H	H	B	B	B	B	H	H	B	B	H	B
557	*SWU20341	H	B	H	H	H	B	-	H	H	B	B	B	B	B	B	H	H	H	H	H	B	H	B	B	B	B	H	B	H	B	H	B	H	B	H	H	H	H	B	B	H	H	B	H	B	H	B	B
558	*SWU20501a	H	H	-	H	B	-	H	B	B	B	H	B	B	H	H	B	B	H	B	H	B	H	B	B	H	H	H	B	H	H	H	B	B	H	B	H	B	H	H	B	H	H	H	H	B	B	H	H
559	*SWU20501b	B	B	H	H	H	H	H	B	H	H	H	B	H	B	H	B	B	H	H	B	B	B	H	H	H	B	B	B	H	H	B	H	B	B	H	H	H	B	B	H	B	B	H	B	B	B	H	B
560	*SWU20511	B	B	H	H	H	H	H	B	H	H	H	B	H	B	H	B	B	H	H	B	B	B	H	H	H	B	B	B	H	H	B	H	B	B	H	H	H	B	B	H	B	B	H	B	B	B	H	B
561	*SWU20636	B	B	H	B	H	H	H	B	H	H	H	B	B	B	H	B	H	B	B	H	B	H	B	H	B	B	B	-	H	B	B	B	B	B	B	H	H	B	H	B	B	H	B	B	B	H	H	B
562	*SWU20649	B	B	-	B	H	B	-	B	H	H	H	B	H	B	H	B	H	B	B	B	H	H	B	H	B	B	B	H	H	B	B	B	B	B	B	H	H	B	H	H	B	H	B	B	B	B	H	B
563	*SWU20675	B	B	H	B	H	B	H	B	H	B	H	B	H	B	H	B	H	B	H	H	H	H	B	H	B	B	B	H	H	B	B	B	B	B	B	H	H	B	H	H	B	H	H	B	B	B	B	B
564	*SWU20689	B	H	-	B	-	B	B	-	H	H	H	B	H	B	H	B	H	B	H	H	B	B	B	H	-	B	B	B	H	B	B	H	-	H	B	-	H	H	B	-	B	B	B	B	B	H	H	H
565	*SWU20700	B	B	B	B	H	B	B	B	H	B	H	B	H	B	H	B	H	H	H	H	H	B	B	H	B	B	B	H	H	B	B	B	B	B	B	H	H	B	H	B	B	H	H	B	B	B	B	B
566	*SWU20813	H	H	H	B	B	H	B	H	B	B	H	H	H	B	B	H	B	H	B	B	H	B	B	H	B	B	H	B	B	H	H	H	B	H	B	H	B	B	B	H	B	H	H	H	-	B	B	-
567	*SWU20913	H	H	B	B	B	B	B	B	B	H	B	B	H	B	B	H	B	B	B	B	H	H	B	H	B	B	H	B	H	B	H	B	B	B	B	B	B	B	H	B	H	B	H	B	B	B	H	B
568	*SWU20914	H	H	B	B	B	B	B	B	H	H	B	B	H	H	B	H	B	B	B	B	H	H	B	H	B	B	H	H	H	B	H	B	B	-	H	B	B	H	H	B	H	B	H	B	B	H	H	B
569	*SWU20917	H	H	B	B	B	B	B	B	H	H	B	B	H	H	B	H	B	B	B	B	H	H	B	H	B	B	H	H	H	B	H	B	B	-	H	B	B	H	H	B	H	B	H	B	B	H	H	B
570	*SWU21415	H	B	-	B	H	H	-	B	H	H	B	H	H	B	H	H	H	B	B	H	H	H	H	B	H	B	H	H	B	H	H	H	B	-	B	B	H	H	B	H	H	B	B	H	H	B	H	H
571	*SWU21485	H	B	B	B	H	B	B	B	H	H	B	H	B	B	H	H	H	B	B	H	H	B	H	B	-	B	H	H	B	B	H	H	H	H	B	H	H	H	B	H	H	B	B	H	H	B	B	B
572	*SWU21533	B	B	-	B	-	H	B	H	H	B	H	H	H	H	H	H	H	B	B	H	B	H	B	B	H	H	H	H	H	B	H	B	H	-	B	B	B	H	H	H	H	H	B	B	H	H	H	B
573	*SWU21538	B	B	H	B	H	H	B	H	H	B	H	H	H	H	H	H	H	B	B	H	B	H	B	B	H	H	H	H	H	B	H	-	H	H	B	B	-	H	H	H	H	H	B	B	H	H	H	B
574	*SWU21585	H	B	H	B	H	H	B	-	H	H	H	H	B	H	B	-	H	B	H	H	B	H	H	B	H	H	H	H	B	B	B	H	B	B	B	B	B	H	H	H	H	H	H	B	H	H	B	H
575	*SWU21586	H	B	H	B	H	H	B	H	H	H	H	H	B	H	-	H	H	B	H	H	B	H	H	B	H	H	H	H	B	B	B	H	B	B	B	B	B	H	H	H	H	H	H	B	H	H	B	H
576	*SWU21617	B	B	B	B	B	H	B	H	H	B	B	B	H	B	B	H	B	H	H	B	B	H	H	B	B	H	H	B	B	H	H	H	H	H	H	H	B	H	B	H	H	H	H	H	B	H	B	B
577	*SWU21635	H	B	B	B	H	H	B	H	H	H	B	H	B	H	B	H	B	B	H	H	B	B	H	B	H	H	H	H	H	B	H	B	B	H	B	B	B	H	-	B	B	H	H	B	H	H	B	B
578	*SWU21646	H	B	-	B	H	H	B	H	H	H	B	H	B	H	B	H	B	B	H	H	B	B	H	B	H	B	H	H	H	B	H	H	B	H	B	B	B	H	H	B	B	H	H	B	H	H	B	B
579	*SWU21718	H	H	H	-	H	H	H	H	H	B	B	B	-	H	B	H	H	B	B	H	H	B	H	B	H	H	H	B	H	-	H	H	H	H	H	-	B	B	B	B	H	H	B	B	H	H	H	H
580	*SWU21800	B	H	B	B	B	B	B	H	H	B	H	B	H	B	B	H	H	H	B	H	B	B	B	H	H	B	B	H	B	B	B	B	H	H	B	B	B	B	H	H	B	B	H	B	H	H	H	B
581	*SWU22187	H	B	H	H	H	B	H	H	B	B	H	B	B	H	H	H	H	B	H	H	B	H	B	H	H	B	B	H	B	B	B	B	H	B	B	H	B	B	H	B	B	H	B	H	H	H	H	H
582	*SWU22192	H	B	H	H	H	B	H	H	B	B	H	B	B	H	H	H	H	B	H	H	B	H	B	H	H	B	B	H	B	B	B	B	H	B	B	H	B	B	H	B	B	H	B	H	H	B	-	B
583	*SWU22281	H	B	H	H	H	B	-	H	B	B	H	B	B	H	B	H	H	B	H	H	B	H	B	H	B	H	B	H	B	B	B	B	H	B	B	H	B	H	H	H	B	H	B	H	H	B	H	B
584	*SWU22287	H	B	H	H	H	B	H	H	B	B	H	B	B	H	B	H	H	B	H	H	B	H	B	H	B	H	B	H	B	B	B	B	H	B	B	H	B	H	H	H	B	H	B	-	H	B	-	B
585	*SWU22290	H	B	H	H	H	-	H	H	B	B	H	B	B	H	B	H	H	B	H	H	B	H	B	H	B	H	B	H	B	B	B	B	H	B	B	H	B	H	H	H	B	H	H	H	B	H	H	-
586	*SWU22309	H	H	-	-	B	-	-	-	B	H	H	H	H	B	H	H	B	H	H	H	B	H	-	H	H	-	H	H	B	H	-	H	B	H	B	-	B	-	H	B	-	H	B	H	-	B	-	B
587	*SWU22324	H	H	B	-	B	B	B	H	B	H	B	H	H	B	H	H	B	H	H	H	B	H	H	H	H	B	H	H	B	H	H	H	B	H	B	B	H	B	H	H	H	H	H	H	B	H	B	H
588	*SWU22338	H	H	B	B	B	B	-	H	B	H	H	B	H	H	H	H	B	H	-	H	H	H	H	H	H	B	H	H	B	H	H	H	B	H	B	B	B	H	H	B	H	H	H	B	B	H	B	H
589	*SWU22339	H	H	B	B	B	B	B	H	B	H	H	B	H	H	H	H	B	H	B	H	H	H	H	H	H	B	H	H	B	H	H	H	B	H	B	B	B	H	H	B	H	H	H	B	B	H	B	H
590	*SWU22374	-	H	B	B	-	-	B	H	B	H	H	B	H	B	-	H	B	B	B	-	H	H	H	H	H	B	H	H	B	H	H	H	B	H	B	B	B	H	H	B	H	H	H	B	B	H	B	-
591	*SWU22413	H	H	B	B	B	H	H	H	B	B	B	B	B	B	B	H	H	-	-	H	H	H	H	H	B	-	-	H	B	H	H	B	B	-	B	-	B	H	B	B	H	H	H	B	B	B	-	B
592	*TMB0071	H	H	H	H	B	H	H	H	H	H	B	B	H	B	H	B	H	H	B	B	B	B	B	H	H	B	B	H	B	B	B	B	H	B	H	H	B	H	B	B	H	H	H	B	B	H	H	H
593	*TMB0107	B	H	H	H	H	H	H	H	H	B	H	H	H	B	H	H	H	H	B	H	H	B	H	H	B	B	B	B	H	B	H	H	B	H	B	H	B	B	B	B	H	H	B	B	B	H	B	B
594	*TMB0628	H	H	-	H	H	H	H	H	H	H	B	B	H	B	B	B	B	B	H	B	H	H	B	B	H	B	H	B	H	B	H	B	H	B	B	B	B	H	B	B	B	H	H	H	H	H	H	H
595	*TMB1268	B	H	H	B	H	H	B	H	H	H	B	H	H	H	B	B	H	H	H	H	B	H	B	B	-	B	B	H	B	H	B	B	B	B	B	B	H	H	H	H	H	H	B	B	B	B	B	B
596	*TMB1296	B	B	-	H	H	H	-	H	H	H	B	B	B	H	B	H	B	H	H	H	B	H	H	B	H	H	B	H	H	H	H	H	B	B	H	H	B	B	B	H	B	B	H	H	H	B	B	B
597	*TMB1638	H	H	H	H	H	H	H	H	H	B	B	B	H	H	B	H	H	B	B	H	H	B	H	B	H	H	H	B	H	B	H	H	H	H	H	B	B	B	B	B	H	H	B	B	H	H	H	H
598	*TMB2386	-	B	B	B	B	B	B	B	B	B	B	H	B	H	H	H	B	B	H	H	B	H	H	H	B	B	H	H	B	H	H	H	H	H	B	B	B	H	H	B	H	H	H	B	H	B	B	B
599	*TMB2940	-	-	-	H	B	B	-	H	B	H	H	B	B	H	B	B	B	H	B	H	H	H	H	H	H	H	H	B	B	B	B	H	H	B	B	H	B	B	H	B	H	H	H	H	-	B	H	B
600	*ICR00010	H	B	H	-	B	-	B	H	-	B	B	B	H	H	B	B	B	B	H	-	H	H	H	-	H	B	B	B	H	B	B	B	B	-	-	B	-	-	-	-	-	-	B	-	B	-	B	B
601	*ICR00016	B	B	H	H	B	B	B	B	B	B	B	B	B	H	B	B	B	B	H	H	B	H	H	B	H	B	B	B	B	H	B	H	-	B	-	-	B	H	H	B	B	H	H	-	B	H	B	B
602	*ICR00093	B	B	H	-	H	H	H	B	H	H	H	B	H	H	H	H	B	H	B	B	B	B	H	H	H	B	B	B	B	H	B	H	B	H	B	H	H	B	B	B	B	B	H	H	B	B	H	B
603	*ICR00121	H	H	B	B	B	H	H	H	H	H	B	H	B	H	B	H	H	B	B	B	B	H	B	H	H	H	B	B	B	B	B	H	H	B	B	B	B	B	B	B	B	B	B	B	B	H	H	H
604	*ICR00142	B	B	B	B	B	B	B	B	B	B	B	B	B	B	B	B	B	B	H	H	H	B	B	B	B	H	H	H	H	H	B	B	B	B	-	H	H	H	B	B	B	B	H	-	B	B	B	B
605	*ICR00143	H	B	H	-	B	B	H	H	B	H	H	B	B	H	H	B	B	B	H	H	B	H	H	B	B	B	H	B	B	H	H	H	B	B	B	B	B	B	B	B	H	B	B	B	B	B	H	H
606	*ICR00307	H	H	H	H	-	B	B	H	H	B	B	H	-	H	B	H	B	H	H	H	-	H	H	H	H	H	H	B	B	H	B	B	H	H	H	B	B	H	H	H	H	H	B	H	H	H	H	H
607	*ICR00417	H	B	B	-	B	B	B	H	H	H	H	H	H	B	H	H	H	H	B	H	B	B	B	H	B	B	H	B	H	B	B	B	B	H	B	B	B	H	B	B	H	H	H	H	H	H	B	H
608	*ICR00500	B	B	B	H	B	B	-	H	H	H	H	H	B	H	B	B	H	B	H	H	H	H	H	B	H	B	-	-	H	H	H	-	H	H	-	H	H	B	H	H	H	H	B	H	B	H	H	H
609	*ICR00647	-	B	H	H	H	B	-	H	H	-	B	B	B	B	-	H	H	H	H	H	B	H	B	B	B	B	H	B	H	B	H	B	H	B	H	H	H	B	B	B	B	H	B	H	B	H	B	B
610	*ICR01320	H	H	H	B	H	B	B	H	H	H	H	B	H	H	B	H	H	H	B	H	H	B	B	H	B	H	B	H	H	H	B	B	H	B	H	H	B	B	H	H	B	B	B	B	H	B	H	B
611	*ICR01566	H	B	H	H	H	B	H	H	H	H	H	H	B	-	B	H	H	H	H	H	H	H	H	B	H	B	H	B	H	H	H	H	H	H	H	H	H	H	H	H	H	H	B	H	B	H	H	H
612	*ICR01638	B	H	B	B	B	B	B	B	H	B	B	B	H	B	B	H	B	B	H	H	H	H	B	H	B	B	H	H	B	H	B	B	B	B	H	B	B	B	H	B	H	H	H	B	B	B	H	B
613	*ICR01729	H	B	B	B	H	B	B	B	H	H	B	H	B	B	B	H	H	B	B	H	H	B	H	B	B	H	H	H	B	B	H	H	H	B	-	H	H	H	B	H	H	B	B	B	H	B	B	B
614	*ICR01787	B	H	B	H	H	-	H	B	B	B	H	H	B	B	H	H	B	H	B	H	H	B	B	B	H	H	H	H	H	H	B	B	H	B	H	B	H	H	H	H	H	H	B	H	B	H	H	B
615	*ICR01810	-	H	B	H	H	H	H	H	B	B	H	H	B	B	H	H	B	H	B	H	H	B	B	B	H	H	H	H	H	H	B	B	H	B	-	B	H	H	H	H	H	B	B	H	B	H	B	B
616	*ICR01834	-	H	B	H	H	H	H	H	H	H	B	H	H	H	H	H	H	H	H	B	H	H	H	H	H	H	H	H	H	H	H	H	H	B	H	B	H	H	H	H	B	H	H	H	B	H	H	H
617	*ICR01949	B	H	B	B	B	B	-	H	H	B	B	B	H	H	H	H	B	B	H	H	H	H	B	H	B	B	H	H	B	B	B	B	B	B	B	B	B	B	H	B	H	H	H	B	B	-	H	B
618	*ICR02258	B	H	H	B	H	B	B	B	B	B	H	H	H	H	H	H	H	H	H	B	H	H	B	B	B	H	B	B	B	B	B	B	B	H	-	B	B	H	H	H	B	H	B	-	B	B	B	H
619	*ICR02589	B	B	B	B	H	H	H	B	H	H	B	H	H	H	H	H	B	B	B	B	B	B	H	B	H	B	H	H	H	H	H	H	H	H	H	H	H	H	H	H	H	H	H	H	B	B	B	B
620	*ICR02737	B	H	-	H	B	B	H	H	B	H	H	B	B	H	B	B	B	H	B	H	H	H	H	H	H	H	H	B	B	B	B	H	H	B	B	H	B	B	H	B	H	H	H	H	H	B	H	H
621	*ICR02849	H	H	B	B	H	B	H	H	B	H	H	B	H	B	H	B	B	H	H	H	B	H	H	H	H	B	H	H	B	H	B	H	B	H	B	B	H	B	B	H	H	H	B	H	B	H	B	B
622	*ICR02862	H	H	H	H	H	H	H	B	H	H	H	H	B	H	H	B	H	B	H	H	B	B	H	-	H	H	H	H	H	H	B	H	B	H	-	H	H	H	H	H	H	H	B	H	H	H	H	H
623	*ICR03107	-	-	-	-	-	-	-	-	-	-	-	-	-	-	-	-	-	-	-	-	-	-	-	B	H	B	B	H	B	H	B	B	B	H	-	B	B	H	H	B	H	H	H	-	H	B	B	H
624	*ICR03206	H	H	B	B	B	B	H	B	B	H	B	H	H	H	H	B	B	B	H	H	H	H	H	H	H	H	H	B	B	H	H	H	H	H	B	B	B	B	B	H	H	H	H	H	H	H	B	H
625	*ICR03295	H	B	H	H	H	H	H	H	H	B	B	B	H	B	H	B	H	B	B	H	H	H	H	B	B	H	H	H	H	H	B	H	H	B	B	H	B	H	B	B	H	B	B	B	H	B	B	B
626	*ICR03391	B	B	B	B	B	B	B	B	B	B	B	B	H	B	B	B	B	B	H	B	H	B	B	H	H	H	H	H	H	B	H	B	H	B	B	H	B	H	H	H	H	H	B	B	B	B	B	B
627	*ICR03724	H	B	H	H	H	H	H	B	H	B	B	B	H	H	H	B	H	B	B	H	B	B	B	B	B	H	H	H	B	B	B	B	H	B	B	H	H	B	B	B	H	H	B	-	H	B	B	B
628	*ICR03725	H	B	H	H	H	H	H	B	H	B	B	B	H	H	H	B	H	B	B	H	B	B	B	H	B	H	H	H	B	B	B	H	H	B	-	H	H	B	B	H	H	H	B	B	H	B	B	B
629	*ICR03943	B	B	H	B	B	B	B	B	B	B	B	H	B	B	B	B	B	H	H	H	H	B	B	B	B	B	B	B	B	H	B	B	B	H	H	H	H	B	B	B	B	B	B	H	H	B	B	B
630	*ICR04408	H	H	-	H	B	B	H	H	H	B	-	B	H	-	-	-	H	B	-	-	-	B	H	B	H	B	-	-	H	H	B	H	H	-	-	-	-	H	-	H	H	-	-	-	-	B	H	B
631	*ICR04705	H	H	H	H	H	B	H	H	B	H	H	H	B	H	H	B	H	B	H	H	B	H	B	H	B	H	B	H	B	B	B	B	H	B	-	B	B	H	H	H	B	B	H	H	B	H	H	B
632	*ICR05924	H	H	H	H	B	B	H	H	B	H	H	B	B	H	B	B	B	H	B	H	H	H	H	H	H	H	H	B	B	B	B	H	H	B	-	H	B	B	H	B	H	H	H	H	H	H	H	B
633	*ICR07050	H	B	H	B	H	B	-	-	-	H	H	H	H	H	-	H	B	H	H	B	B	B	H	H	H	B	B	B	B	H	B	H	B	H	B	H	H	B	B	B	B	B	H	H	B	H	H	B
634	*ICR07393	B	H	H	H	B	B	H	-	H	B	H	H	B	-	B	H	H	-	H	B	H	H	B	B	B	B	B	H	H	B	B	B	B	B	-	H	B	B	B	B	B	H	H	-	B	H	H	H
635	*ICR08245	-	H	B	B	H	H	B	H	B	-	H	B	B	B	B	B	B	H	H	H	B	B	B	H	H	B	H	H	H	H	H	B	H	B	-	B	H	H	H	H	B	B	B	B	B	B	H	H
636	*ICR08249	B	H	B	B	B	H	B	H	H	B	H	H	B	H	B	B	B	B	B	B	B	B	H	H	H	B	B	B	H	B	B	B	H	H	-	H	B	H	H	B	H	H	H	H	H	B	H	H
637	*ICR10177	B	H	H	H	B	B	H	H	B	-	H	B	B	H	B	B	B	H	B	H	H	B	H	H	H	B	B	H	H	B	B	H	H	B	-	B	B	B	H	B	H	H	H	H	H	B	H	B
638	*ICR10227	B	H	H	H	H	H	H	H	B	B	B	B	H	H	H	B	B	B	B	B	H	B	B	H	B	B	H	H	H	H	H	H	H	B	B	B	H	B	B	B	H	H	H	B	H	B	B	B
639	*ICR10344	H	H	H	H	H	H	H	H	H	H	B	B	H	B	B	B	H	H	H	B	H	H	B	B	H	B	H	H	H	H	B	H	H	-	H	H	H	B	B	B	B	H	H	-	H	H	H	H
640	*ICR10602	H	B	H	-	B	B	H	H	B	H	H	B	B	H	B	B	B	H	B	-	-	H	H	H	H	H	-	-	-	B	B	H	H	-	-	-	-	-	B	B	H	H	-	-	H	B	H	B
641	*ICR10808	B	H	B	H	B	B	B	H	B	H	-	B	B	H	B	B	B	H	B	H	H	H	H	H	H	H	H	B	B	B	B	-	H	B	-	H	B	B	H	B	H	H	H	H	H	B	H	B
642	*ICR10853	-	-	-	H	B	B	H	H	-	H	-	-	-	H	B	B	B	H	-	H	H	H	H	H	-	H	-	B	B	B	B	H	H	-	-	H	B	B	H	B	-	-	H	-	H	B	H	H
643	*ICR10890	B	H	-	H	B	B	H	H	B	H	H	B	B	H	B	B	B	H	B	H	H	H	H	H	H	H	H	B	B	B	B	H	H	B	-	B	B	B	H	B	H	H	H	H	H	B	H	B
644	*ICR11064	H	H	B	B	B	-	H	B	H	H	B	B	B	B	H	B	B	B	H	B	H	B	-	H	B	H	H	H	B	B	H	B	B	H	-	B	H	H	H	H	H	H	H	H	H	H	B	H
645	*ICR11205	H	H	B	B	B	B	H	H	H	-	-	H	-	-	H	B	B	B	H	H	H	B	B	H	B	B	B	B	B	H	B	B	B	H	-	H	H	B	H	H	B	B	H	-	H	B	H	B
646	*ICR11559	H	H	B	B	H	B	B	H	H	H	-	-	B	H	-	H	H	H	H	H	H	B	B	H	B	H	-	H	H	H	B	B	H	B	-	H	B	B	H	H	B	B	B	-	H	B	-	-
647	*ICR11883	H	H	B	B	H	B	B	H	H	H	H	B	H	H	B	-	H	H	H	H	H	B	B	H	B	H	B	H	H	H	B	B	H	B	-	H	B	B	H	H	B	B	B	B	H	B	-	B
648	*ICR11884	B	H	H	H	H	H	H	B	H	B	B	H	B	B	B	B	H	B	B	H	H	B	B	B	H	H	B	B	B	H	H	B	B	B	-	H	B	H	H	H	H	H	B	B	H	H	H	H
649	*ICR11885	B	H	H	B	H	B	B	H	H	H	H	B	H	H	B	H	H	H	H	H	H	B	-	H	B	-	B	H	H	H	B	B	H	B	-	H	B	B	H	H	B	B	B	B	H	B	H	H
650	*ICR11957	H	H	-	B	H	B	B	H	H	H	H	B	H	H	B	H	H	H	H	H	H	B	B	H	B	H	B	H	H	H	B	B	H	B	-	H	B	B	H	H	B	B	B	-	H	B	H	B
651	*ICR12037	H	B	B	-	-	B	B	-	H	H	H	H	H	B	H	H	H	H	B	H	B	B	B	H	B	B	H	B	H	B	B	B	B	H	-	B	B	H	-	B	H	H	H	H	H	H	B	H
652	*ICR12130	H	H	H	H	H	B	H	B	H	B	B	H	B	H	H	B	B	B	H	H	B	H	H	B	B	H	B	H	H	H	H	H	H	B	-	B	H	H	B	B	H	H	H	B	B	B	B	H
653	*ICR12228	H	H	H	H	H	B	H	B	H	B	B	B	B	B	H	-	B	B	B	H	H	H	H	B	B	H	H	H	H	H	H	H	H	-	-	B	B	H	B	B	H	H	H	H	H	B	H	H
-' referred to the missing data.
[truncated: 129 more columns]

## Sheet: Table S11-B
Table S11-B. Raw data in four BC/M trials
No. in field	Sample No.	BNP	BNP	BNP	BNP	BW	BW	BW	BW	LP	LP	LP	LP	LY	LY	LY	LY'	SY	SY	SY	SY'
		2015E1	2015E2	2015E3	2016E2	2015E1	2015E2	2015E3	2016E2	2015E1	2015E2	2015E3	2016E2	2015E1	2015E3	2016E2	2015E2	2015E1	2015E3	2016E2	2015E2
1	14QM203	7.42857	6.875	9.57143	26.125	3.84	5.152	3.53333	4.5472	40.625	36.413	40.8019	37.4648	9.55848	8.02049	20.4314	12.8975	23.5286	19.6571	54.535	35.42
2	14QM203H	9.57143	9.375	19.2857	24.875	4.872	5.612	4.38667	5.5504	43.0213	37.206	38.9058	37.8063	13.3612	23.4824	35.1684	19.575	31.0571	60.3571	93.0225	52.6125
3	14QM380	13.6	7.42857	22	23.5	5.2	5.224	3.83333	5.1576	39.4615	40.4288	38.7826	39.4447	13.9852	22.4163	29.1945	14.2629	35.44	57.8	74.0138	39.6983
4	14QM204H	14.2	13.375	24.4286	19.625	4.348	5.204	3.96	4.9612	41.8583	37.8171	37.7104	38.2085	17.7228	30.4377	26.6304	26.322	42.34	80.7143	69.6975	69.6035
5	14QM204	15.2	17.625	17.1429	23.5	2.996	4.452	3.41333	4.594	41.1215	37.1069	36.3281	38.929	20.0344	16.1868	30.5452	29.1165	48.72	44.5571	78.4638	78.4665
6	14QM205	17.3333	12.375	24	25.125	3.816	5.176	3.97333	4.9692	42.2432	39.8764	39.9329	39.3464	23.5506	29.9896	23.1671	25.542	55.75	75.1	58.88	64.053
7	14QM205H	9.66667	10.125	23.4286	23.75	4.868	5.036	4.34667	4.9412	42.728	40.0318	41.7178	40.6946	22.6886	27.7543	29.557	20.412	53.1	66.5286	72.6312	50.9895
8	14QM380	-	8	23.5714	21	4.104	5.252	4.61333	5.3672	38.0117	36.0244	37.8613	40.1028	-	23.3442	27.31	16.128	-	61.6571	68.1	45.056
9	14QM206H	11.5714	7.75	24	17.375	4.032	5.5	4.54667	5.1748	41.9643	38.4727	39.5894	37.9532	14.1	26.3553	18.2469	16.399	33.6	66.5714	48.0775	42.625
10	14QM206	8.83333	7.25	17.1429	22.5	3.9	5.244	3.86667	4.148	41.641	38.9016	39.3103	39.8746	13.7207	15.4939	15.1922	15.167	32.95	39.4143	38.1	39.324
11	14QM207	10.5714	10.5	18.5714	20.5	4.664	5.244	4.21333	4.688	40.1372	35.3928	38.2911	39.1105	12.0345	11.3123	16.5217	18.9	29.9833	29.5429	42.2438	50.694
12	14QM207H	13.1429	9.75	24.1429	24.125	4.588	5.472	3.94667	4.8448	40.7149	38.6696	40.2027	40.1585	19.927	31.1686	24.585	20.631	48.9429	77.5286	61.22	53.352
13	14QM380	13.1429	10	23	26.5	4.404	5.788	3.93333	5.1444	38.6921	38.0097	36.6102	38.9083	9.92176	22.1858	28.9833	21.24	25.6429	60.6	74.4912	57.76
14	14QM208H	12.1429	8.85714	24.4286	24.5	4.392	6.224	4.37333	5.5016	42.4408	38.7532	42.9878	42.0314	17.5846	28.286	28.5703	22.0366	41.4333	65.8	67.9738	55.7291
15	14QM208	13.2857	12.375	19.2857	16	4.532	-	4.62667	4.73773	45.1015	-	43.5159	46.1	13.5884	11.5814	16.8075	28.8585	30.1286	26.6143	36.4588	72.072
16	14QM209	7.71429	5.5	20.4286	20.125	3.4	4.752	4.01333	4.2436	43.7647	40.2357	43.1894	45.3106	8.00165	22.6682	23.8022	10.516	18.2833	52.4857	52.5312	26.136
17	14QM209H	10.2857	11.875	17	25.125	4.9	5.544	4.38667	5.494	42.0408	40.1154	40.4255	43.1234	12.5942	19.5717	34.226	26.41	29.9571	48.4143	79.3675	65.835
18	14QM380	12	10.1429	25.8571	25.625	4.784	4.32778	4.16	5.5884	37.5418	40.6932	40.0641	43.6118	7.3421	32.2058	32.959	19.4337	19.5571	80.3857	75.5738	56.7189
19	14QM210H	14.4286	14.8571	22.8571	25.25	4.448	5.736	4.02667	4.948	39.9281	38.145	42.053	42.4899	15.994	30.5425	22.5425	34.4686	40.0571	72.6286	53.0538	86.8846
20	14QM210	11.2857	12	20.7143	22.375	4.392	5.2	3.81333	4.8416	41.0747	38.8462	41.958	45.8774	13.1732	23.1968	25.7997	19.872	32.0714	55.2857	56.2362	53.088
21	14QM211	8.14286	10.5714	20	23.125	4.796	5.664	4.52	4.5148	39.2827	37.5	40.118	43.085	4.21448	20.1507	30.1638	22.4537	10.7286	50.2286	70.01	59.8766
22	14QM211H	14.5	12.7143	23.7143	23.5	5.216	5.352	4.76	5.312	40.0307	39.9103	40.3361	41.4383	12.8432	31.8944	30.9943	29.904	32.0833	79.0714	74.7963	76.184
23	14QM380	10.1429	15.875	19.5714	21.125	5.132	5.628	4.73333	5.7768	40.2182	38.806	38.0282	42.6395	14.0161	25.1475	32.6757	33.782	34.85	66.1286	76.6325	94.869
24	14QM212H	14.3333	12.625	14.2857	27.125	5.072	6.352	5.01333	5.694	41.4038	37.8463	39.3617	43.3368	21.6749	19.5403	46.8932	29.6435	52.35	49.6429	108.206	77.0125
25	14QM212	13.3333	14.25	18	23.75	5.1	5.596	4.56	5.7896	41.098	38.6705	39.4737	39.2635	16.9324	25.2237	34.0621	-	41.2	63.9	86.7525	-
26	14QM213	8.28571	10.2857	27	24	3.44	4.576	3.86667	4.5812	40.9302	40.2972	40.3448	39.7538	6.58977	30.2413	25.9841	18.9669	16.1	74.9571	65.3625	47.0674
27	14QM213H	9.71429	11.625	33.2857	28.875	3.984	5.504	4.54667	5.0764	40.9639	41.4971	43.695	43.5821	9.59725	50.68	30.4568	23.2965	23.4286	115.986	69.8837	57.9855
28	14QM380	10.7143	10.5714	20.2857	24.625	4.756	5.988	4.88	5.832	39.7813	36.8069	38.2514	39.5199	10.4909	27.9454	31.8728	21.1006	26.3714	73.0571	80.65	56.832
29	14QM214H	7.85714	13.375	26.2857	25.125	4.92	5.092	4.94667	5.7204	41.626	38.9631	42.5876	41.3817	11.3044	42.2773	34.6779	27.606	27.1571	99.2714	83.8	73.1345
30	14QM214	12.3333	14	34.5571	20.625	4.752	-	4.32	4.7468	43.9394	-	42.284	40.5494	18.8207	44.9841	22.955	-	42.8333	106.386	56.61	-
31	14QM215	7.42857	12.75	20.8571	22.625	4.516	5.32	5.05333	4.8304	42.2498	37.8195	39.314	41.1643	12.512	27.1379	28.3416	25.653	29.6143	69.0286	68.85	67.83
32	14QM215H	10.7143	12.75	23.4286	37.125	4.66	-	4.54667	5.5096	43.3476	-	38.7097	42.2245	14.2428	33.4894	34.3011	-	32.8571	86.5143	81.235	-
33	14QM380	13.2857	10.75	24.2857	22	4.708	5.876	4.12	5.5308	38.0629	37.3724	46.6019	42.7425	16.329	35.3576	26.6446	23.263	42.9	75.8714	62.3375	61.92
34	14QM216H	11.6	11.875	20.1429	21.875	5.148	5.552	5.05333	5.7712	42.8127	37.6801	39.5778	38.9243	16.6798	23.464	23.175	24.8425	38.96	59.2857	59.5388	65.93
35	14QM216	12	10.5	22.5714	20.25	4.268	5.324	4.05333	5.2328	38.3318	37.716	37.8289	35.4457	15.6585	25.7291	21.2851	16.296	40.85	68.0143	60.05	42.966
36	14QM217	9.75	16.625	23.7143	23	4.316	5.784	4.36	4.8588	42.7247	38.935	39.1437	40.9895	16.2674	26.97	23.7739	37.4395	38.075	68.9	58	96.159
37	14QM217H	16.2857	15.125	20.2857	25.875	4.968	5.616	4.85333	5.4724	42.4316	39.1738	42.3077	42.0072	21.234	29.0352	39.3555	32.4885	50.0429	68.6286	93.6875	80.707
38	14QM380	11.1429	11.375	24.2857	26	4.816	5.676	5.30667	5.5896	41.196	35.5884	37.4372	42.0638	13.0827	28.6555	33.7641	24.2515	31.7571	76.5429	80.2687	66.2935
39	14QM218H	13	12.75	26.5714	24.875	5.076	5.492	4.90667	6.0984	42.3168	37.6548	41.5761	40.7189	17.4698	39.3488	35.8194	26.265	41.2833	94.6429	87.9675	68.748
40	14QM218	12.2857	11.375	24.4286	18.25	5.284	4.56	5	5.4892	40.1211	35.614	36.8	39.0731	14.5181	27.1163	20.4372	24.4335	36.1857	73.6857	52.305	67.522
41	14QM219	11.7143	11.75	21.2857	19.125	5.892	5.56	5.04	5.8028	40.0543	37.6259	37.5661	39.5395	20.1302	25.8831	18.2	24.722	50.2571	68.9	46.03	68.244
42	14QM219H	10.7143	14.875	25	22.5	5.072	5.468	4.38667	6.0328	42.0347	40.7462	40.4255	40.3925	15.742	28.4596	25.111	32.7845	37.45	70.4	62.1675	82.2885
43	14QM380	8.71429	12.4286	24.5714	18.5	4.884	5.472	4.17333	5.6276	37.9197	36.1111	35.1438	39.8323	11.0726	24.0986	22.328	26.1994	29.2	68.5714	56.055	68.3074
44	14QM220H	8.85714	17.5	21	19.5	5.096	4.78	4.50667	5.3608	41.0518	39.1632	38.7574	41.3595	11.9226	23.1548	26.5244	33.81	29.0429	59.7429	64.1313	88.9
45	14QM220	11	12.25	24	20.5	4.016	4.656	4.02667	4.7768	40.8367	36.8557	39.7351	38.2515	11.4518	21.5307	21.0417	21.021	28.0429	54.1857	55.0088	57.036
46	14QM221	12.7143	17.125	22.7143	21.75	5.336	5.552	4.24	6.1332	39.7301	38.4006	38.0503	37.1747	16.8399	28.7389	20.3178	33.428	42.3857	75.5286	54.655	91.79
47	14QM221H	16.5	13	26.8571	23.625	4.94	5.46	5.10667	6.4388	38.7854	37.3626	36.5535	38.9948	22.9319	34.5326	32.4076	26.52	59.125	94.4714	83.1075	70.98
48	14QM380	13	12.75	26.1429	23.7143	5.04	5.568	5.32	5.3252	40.4762	39.1523	36.5915	36.4606	19.0007	27.6057	28.7882	24.225	46.9429	75.4429	78.9571	68.799
49	14QM222H	14.8333	10.125	30.8571	29.5	4.872	5.16	4.29333	5.602	39.4089	38.1395	39.7516	40.0857	16.1787	34.4816	37.1193	19.926	41.0533	86.7429	92.6	52.245
50	14QM222	13.6667	10	20.5714	25.625	5.048	5.092	3.58667	5.0032	40.729	36.2137	41.2639	41.8932	15.9861	20.8501	31.8702	18.44	39.25	50.5286	76.075	50.92
51	14QM223	11	8.25	20.1429	25.125	4.592	5.172	5	5.5648	-	36.1949	37.8667	39.5558	23.9749	18.0624	37.6917	16.83	37.6	47.7	95.2875	45.606
52	14QM223H	11.7143	17.5	21.2857	25.25	5.196	5.576	4.45333	5.7384	43.418	39.0961	40.7186	41.5307	19.3138	25.5713	32.3784	36.75	44.4833	62.8	77.9625	94.29
53	14QM380	11.1667	10.375	22.2857	22.75	4.892	5.856	3.92	5.568	41.5372	39.959	37.415	39.6336	11.4227	21.5296	21.1198	18.6335	27.5	57.5429	53.2875	49.8
54	14QM224H	6.75	9.625	23.1429	30.375	4.62	5.688	4.38667	5.4536	41.7316	38.8889	39.8176	39.3868	6.23887	30.6311	30.8202	21.2905	14.95	76.9286	78.25	54.747
55	14QM224	8	13.5	17	28.5	4.548	6.024	4.02667	4.6708	41.2489	39.0438	38.7417	39.5307	8.62102	15.6074	31.7184	23.976	20.9	40.2857	80.2375	66.582
56	14QM225	5.6	4.25	22.1429	13.125	4.344	4.856	3.94667	4.52	40.6998	36.1614	39.1892	43.1593	2.69433	19.0963	12.9694	7.463	6.62	48.7286	30.05	20.638
57	14QM225H	8.25	9.5	21.1429	24.375	4.32	5.248	4	5.272	43.3333	37.6524	40	41.8816	16.4956	24.1029	22.0664	18.658	38.0667	60.2571	52.6875	49.02
58	14QM380	9.2	13.875	25.8571	20.75	4.504	5.468	4.2	5.6748	38.7211	36.6496	34.9206	38.6622	12.9096	25.512	21.5498	30.6915	33.34	73.0571	55.7387	75.0915
59	14QM226H	11	12.625	26	23.625	4.14	4.868	4.85333	5.1368	42.7053	38.4552	39.8352	41.5044	13.0007	32.4941	35.8806	23.634	30.4429	81.5714	86.45	61.4585
60	14QM226	9.42857	6.5	29.8571	29	4.148	4.54	4.36	4.7896	40.405	39.1189	38.5321	42.1747	11.3711	34.2055	34.6428	11.544	28.1429	88.7714	82.1412	29.51
61	14QM227	11.3333	5.375	21.1429	20.625	4.484	5.28	4.37333	5.5976	39.7859	37.3485	37.8049	38.4808	13.4543	22.5533	24.6171	10.5995	33.8167	59.6571	63.9725	28.38
62	14QM227H	9.71429	8.5	26.7143	30.125	3.756	5.516	4.93333	4.878	39.7231	38.5062	37.8378	39.5736	12.229	29.2973	37.4015	18.054	30.7857	77.4286	94.5112	46.886
63	14QM380	7.71429	8.75	22.8571	27	4.644	5.684	4.81333	4.888	39.9655	36.9458	38.7812	39.4599	8.97512	28.7701	32.1445	17.29	22.4571	74.1857	81.4613	47.88
64	14QM228H	11.2857	13.625	26	23.375	5.46	5.876	5.08	5.4364	42.1245	38.4615	41.2073	42.072	16.9341	36.3154	37.2432	30.7925	40.2	88.1286	88.5225	80.0605
65	14QM228	10.5714	13.5	21.7143	25	3.436	4.84	4.45333	4.5216	43.0733	41.4876	40.4192	46.8595	12.1344	25.3428	39.2437	26.946	28.1714	62.7	83.7475	69.498
66	14QM229	16	5.75	24.2857	24	4.08846	4.924	3.8	4.874	40.9219	37.5305	39.2982	40.1723	15.5401	26.7453	21.7433	10.833	37.975	68.0571	54.125	28.888
67	14QM229H	15.5	7	28.2857	26.375	4.948	5.612	4.24	5.4684	41.3905	38.8453	41.8239	41.4893	16.5424	37.8208	34.3479	13.608	39.9667	90.4286	82.7875	34.748
68	14QM380	8.25	12	22.2857	21.625	4.23571	5.912	4.85333	5.1048	33.7268	35.9946	35.989	43.8411	12.1304	27.4648	24.1696	25.536	35.9667	76.3143	55.13	70.944
69	14QM230H	10.6	12.625	21.7143	29.125	5.224	5.696	5.38667	5.4568	40.8882	39.1152	41.5842	39.7083	14.5644	38.8752	36.8378	25.8055	35.62	93.4857	92.7712	69.2355
70	14QM230	12	8.75	20.4286	18.75	5.936	5.82	4.29333	6.2268	40.8356	36.9072	40.3727	36.6031	24.3448	33.2728	19.9606	21.14	59.6167	82.4143	54.5325	55.79
71	14QM231	13.7143	4.125	29.8571	18.625	4.468	4.892	3.78667	3.7192	38.9436	36.3042	41.1972	40.1054	14.0475	40.9618	13.8805	7.326	36.0714	99.4286	34.61	20.1795
72	14QM231H	13.1667	12.125	27.8571	23	4.22	5.408	4.90667	4.984	42.5592	39.0533	41.0326	38.9406	20.8469	36.648	31.8865	27.0145	48.9833	89.3143	81.885	69.355
73	14QM380	10.25	13.625	20.1429	30.625	4.356	5.208	4.62667	5.3628	39.3939	40.0154	38.3285	41.1725	12.5076	31.9879	19.8168	27.577	31.75	83.4571	48.1312	75.973
74	14QM232H	15.5	8.625	21.8571	29.625	5.696	6.004	4.66667	5.4732	33.8483	41.0393	42	41.3506	16.9242	37.254	31.5324	19.665	50	88.7	76.2563	47.5065
75	14QM232	9.25	13.25	21.5714	19.25	4.552	4.796	4.01333	4.614	41.7399	39.1993	39.5349	42.5661	22.2195	30.8316	17.9171	25.811	53.2333	77.9857	42.0925	69.96
76	14QM233	14.5	9.25	23.7143	25.375	3.628	4.2	3.66667	4.4244	47.409	38.7619	42.9091	40.5117	18.8451	30.6984	37.4748	15.059	39.75	71.5429	92.5038	38.85
77	14QM233H	11.6	9.875	19.1429	25.875	4.476	5.532	4.98667	4.8136	42.9848	38.9009	41.7112	39.6128	14.2796	27.6724	22.2039	20.6585	33.22	66.3429	56.0525	53.641
78	14QM380	8.4	13.25	21.1429	23.75	4.392	5.18	4.89333	4.6264	37.8871	36.9112	40.327	39.1319	10.2371	30.5678	18.6077	27.507	27.02	75.8	47.5512	74.359
79	14QM234H	12.6667	14.125	23.1429	22.125	4.308	5.468	4.25333	5.286	43.0826	38.259	43.2602	39.7957	13.3413	38.0813	25.1434	29.5495	30.9667	88.0286	63.1813	77.2355
80	14QM234	10	15.75	17.5714	29.4286	4.64	5.26	4.61333	4.5004	41.3793	38.403	42.4855	35.0013	20.3834	28.6231	25.379	31.815	49.26	67.3714	72.5086	82.845
81	14QM235	13.8571	13.125	18.8571	24	5.168	5.084	4.36	4.8616	40.6347	40.1259	41.896	37.79	21.0836	23.4498	27.3595	28.035	51.8857	55.9714	72.3988	76.335
82	14QM235H	14.4	14.125	23.5714	21.125	4.72	5.336	4.32	5.0872	45.1695	40.2549	43.8272	38.6382	21.2206	34.8551	19.6364	30.3405	46.98	79.5286	50.8213	75.371
83	14QM380	13.3333	6.66667	27.1429	21.25	5.12	5.376	4.94667	4.224	41.0156	37.128	39.8922	36.8845	19.9062	32.7857	16.9046	13.7867	48.5333	82.1857	45.8312	37.6533
84	14QM236H	14	17	20.1429	25.5	4.904	5.524	5.12	5.4236	41.925	39.6814	42.9688	38.5058	19.5265	36.9654	34.2562	37.264	46.575	86.0286	88.9638	93.908
85	14QM236	12.8	11.375	21.1429	18.5	4.916	5.6	5.28	5.526	42.799	39.7857	41.4141	41.9182	23.3255	34.8411	27.4098	25.3435	54.5	84.1286	65.3888	63.7
86	14QM237	12.75	16.5	21.5714	24.75	4.844	5.864	4.6	4.6904	40.2973	38.3356	40.2899	36.0822	19.3326	33.0837	23.2753	37.092	47.975	82.1143	64.5063	96.756
87	14QM237H	10.7143	20.2857	22.4286	24.75	3.972	5.476	4.86667	5.4088	41.5911	39.737	41.9178	38.8256	16.6662	36.6601	30.8426	44.1417	40.0714	87.4571	79.4387	111.085
88	14QM380	10.4286	14	24.1429	19.125	4.732	5.204	4.78667	5.3352	34.9958	35.588	38.1616	38.9789	11.1587	30.3439	24.7145	26.152	31.8857	79.5143	63.405	76.944
89	14QM238H	18.6667	13.625	29.1429	25.25	4.772	5.352	4.28	5.3908	43.1685	41.1061	42.6791	40.0683	28.707	36.576	24.4381	27.3045	66.5	85.7	60.9913	71.2315
90	14QM238	6	15.625	28	26	2.98	3.56	3.08	2.678	46.3087	41.7978	39.8268	37.889	6.40218	21.5634	12.8065	28	13.825	54.1429	33.8	69.1875
91	14QM239	13.8	16.125	22.7143	19.875	4.432	4.404	4.01333	4.8024	44.3141	41.2352	43.5216	39.3053	23.8321	31.3418	18.8911	31.7985	53.78	72.0143	48.0625	77.2065
92	14QM239H	11.8333	20.75	24	30	4.432	5.512	4.8	5.3788	42.3285	43.2511	42.5	39.2504	15.3321	37.8189	26.4548	49.468	36.2217	88.9857	67.4	114.374
93	14QM380	9.5	12.5714	23.1429	17.25	4.552	5.332	4.45333	5.2468	41.1248	38.1095	38.024	37.8364	10.3634	27.2949	19.1263	23.7851	25.2	71.7833	50.55	66.0251
94	14QM240H	15.5	18	21.2857	23	4.44	6.712	4.90667	5.492	44.1441	40.4648	41.5761	39.9709	26.8065	30.4218	20.6365	48.888	60.725	73.1714	51.6287	120.816
95	14QM240	11.6667	14.25	26	14.25	3.21905	5.268	4.33333	4.8728	46.3018	41.9894	44.6154	40.5927	18.4127	35.004	5.14512	30.096	39.7667	78.4571	12.675	72.561
96	14QM241	11.75	17.125	24.5714	27	4.264	5.176	4.44	5.4088	46.1538	42.9675	44.4444	41.8133	20.3885	33.4603	25.088	45.1415	44.175	75.2857	60	106.381
97	14QM241H	15	12	22.8571	28.1429	4.168	4.652	4.84	5.5472	45.5854	42.6483	41.8733	42.544	19.1345	30.8905	39.6601	23.808	41.975	73.7714	93.2214	55.824
98	14QM380	10	11.5714	25.1429	23.2857	4.912	5.548	4.6	5.2668	39.2508	37.4189	38.8406	39.5155	8.01698	28.1539	22.1535	26.3366	20.425	72.4857	56.0629	66.42
99	14QM242H	11.5	9.75	28.8571	29.8333	4.752	6.772	4.90667	5.1392	44.697	41.6421	45.6522	41.7964	21.1789	39.3457	30.8673	21.528	47.3833	86.1857	73.8517	52.182
100	14QM242	13.4	8.42857	18	24	3.604	6.036	4.2	5.2872	46.7259	40.6892	41.9048	39.9758	24.1573	19.7551	30.517	20.7006	51.7	47.1429	76.3388	50.8749
101	14QM243	9.16667	10.625	25.5714	27.75	4.44	-	4.36	5.092	41.7117	-	43.7309	40.11	14.6547	33.248	33.4437	19.5925	35.1333	76.0286	83.38	54.3575
102	14QM243H	14.5	10.375	19.8571	25.75	4.436	5.364	4.6	5.4792	42.2002	39.1499	36.8116	40.5607	21.1739	18.9737	39.3438	21.7875	50.175	51.5429	97	55.6515
103	14QM380	10.2	9.25	21.4286	26	3.94	5.88	4.8	5.2144	39.3909	37.3469	40.2778	37.9257	14.4722	22.8433	30.8241	19.721	36.74	56.7143	81.275	53.613
104	14QM244H	11.25	10.875	22.1429	31.375	4.472	5.604	4.22667	5.2468	40.8766	40.6138	41.0095	41.0612	11.1797	29.1753	37.0398	24.7515	27.35	71.1429	90.2062	60.9435
105	14QM244	12.2	11.8571	20	32.25	3.38	5.212	4.01333	4.8572	42.1302	36.6078	46.5116	41.003	14.6276	28.6445	26.9493	22.6234	34.72	61.5857	65.725	61.7994
106	14QM245	7.5	6.875	20.1429	19.625	4.908	6.28	4.72	5.67	41.0758	37.0064	39.548	40.6561	5.78142	24.2203	23.86	15.9775	14.075	61.2429	58.6875	43.175
107	14QM245H	14.5	13	18.1429	23	5.2	5.324	4.94667	5.3	40.4615	37.3403	40.8356	42.3698	19.6643	19.3561	35.58	25.844	48.6	47.4	83.975	69.212
108	14QM380	7.25	9.75	20.5714	23.625	5.116	5.504	4.72	4.5484	39.1712	39.5349	42.0904	41.4651	8.52953	21.5924	30.3685	22.23	21.775	51.3	73.2388	59.865
109	14QM246H	6.5	14.125	25.2857	24.75	3.768	4.948	4.10667	4.966	42.569	41.2288	42.2078	42.7145	10.3301	29.9615	36.091	28.815	24.2667	70.9857	84.4938	69.8905
110	14QM246	13.2857	13.25	23.8571	26.375	4.232	5.216	4.12	4.6744	43.4783	41.4877	42.7184	44.4635	15.6832	28.0477	29.5121	28.673	36.0714	65.6571	66.3738	69.112
111	14QM247	9.42857	7	18.5714	35.125	4.564	5.964	4.82667	5.5292	40.3155	37.0892	38.1215	39.2607	9.74292	20.0138	43.4174	15.484	24.1667	52.5	110.588	41.748
112	14QM247H	14.5	8.125	20.5714	22.875	5.476	5.332	4.48	5.6052	42.5128	40.3601	41.6667	41.6613	14.0398	32.1786	34.3435	18.005	33.025	77.2286	82.435	45.9225
113	14QM380	11.2	9.375	19.7143	26.25	5.248	4.776	4.70667	5.3572	34.6799	37.3534	39.3768	45.0833	8.73239	23.9973	36.4261	16.5375	25.18	60.9429	80.7975	45.825
114	14QM248H	8.25	10.7143	23.1429	28.25	4.784	5.264	4.92	5.4524	40.2174	39.2857	43.0894	44.3841	8.31495	32.7357	40.3113	22.1571	20.675	75.9714	90.8238	56.4
115	14QM248	8.14286	9.5	22.5714	17.25	4.004	4.444	4.04	4.9272	42.0579	40.6841	41.9142	40.5017	8.2714	26.37	14.5097	15.276	19.6667	62.9143	35.825	39.52
116	14QM249	9.66667	9.125	20	20.375	3.92	4.976	4.36	4.4048	41.4286	39.1479	42.2018	41.2459	9.95114	21.8244	21.1834	17.7755	24.02	51.7143	51.3588	45.406
117	14QM249H	13.3333	13.375	25.8571	22.5	4.752	5.512	4.49333	5.3456	40.4882	38.6067	42.4332	44.2906	17.9093	32.2978	25.3951	28.462	44.2333	76.1143	57.3375	73.723
118	14QM380	14.8333	9.125	20	23.875	4.924	-	4.13333	5.4116	41.186	-	39.0323	40.6165	17.6208	22.4045	26.7195	18.396	42.7833	57.4	65.785	49.0195
119	14QM250H	13	8.5	26.5714	-	4.632	4.716	4.45333	5.0504	43.1779	43.8507	40.4192	44.0282	20.3109	32.8666	41.3975	17.578	47.04	81.3143	94.025	40.086
120	14QM250	12.5	4	24.1429	24.75	4.14	4.976	3.50667	4.552	41.5459	37.299	43.7262	44.0158	18.114	33.4818	32.9733	7.424	43.6	76.5714	74.9125	19.904
121	14QM251	12.1667	12.625	25	25.5	4.324	4.724	4.06667	4.9128	44.0333	38.7807	42.9508	43.7307	19.3673	35.7412	40.9866	23.129	43.9833	83.2143	93.725	59.6405
122	14QM251H	9.8	16.7143	22.5714	20.875	4.652	4.204	4.17333	5.4008	39.6389	40.8183	43.77	45.3711	11.963	38.255	37.9869	28.6817	30.18	87.4	83.725	70.2669
123	14QM380	11.1429	12.625	19.2857	22	4.12	-	4.18667	5.5804	42.0388	-	37.2611	41.4451	12.2333	28.1588	33.3063	25.553	29.1	75.5714	80.3625	69.8415
124	14QM252H	14.5	13.875	21.8571	26.125	4.084	4.928	4.62667	5.4616	42.8012	39.6104	42.0749	39.7246	24.2683	35.0965	32.6934	27.084	56.7	83.4143	82.3	68.376
125	14QM252	11.4286	11.6667	23.1429	22.375	4.852	4.928	3.96	4.72	39.5713	36.7695	39.0572	40.0678	11.8375	29.9067	29.7724	19.04	29.9143	76.5714	74.305	54.5533
126	14QM253	13.7143	11.375	27.8333	21.625	3.748	4.356	3.53333	5.2432	42.476	36.9146	41.1321	41.3717	18.8533	29.2723	31.0727	20.7935	44.3857	71.1667	75.1063	52.962
127	14QM253H	13.6667	16.75	25.4286	26.75	4.66	4.54667	4.14667	5.1656	43.0901	38.563	42.4437	42.2177	18.579	31.3174	34.8508	31.155	43.1167	73.7857	82.55	81.07
128	14QM380	13.6667	10.75	20.8571	23.5	5.108	5.488	4.30667	5.2028	38.6061	37.172	40.8669	43.492	16.9674	31.2165	34.7099	22.188	43.95	76.3857	79.8075	61.963
129	14QM254H	14	10	23	24.5	4.768	5.532	4.28	4.6544	44.9664	38.5394	41.7445	42.8412	12.5456	35.3994	35.7001	21.32	27.9	84.8	83.3312	55.32
130	14QM254	11	8	13.5714	24.75	4.608	4.76	4.13333	4.7096	42.8819	40.1681	43.5484	43.3922	9.21104	19.8705	29.9732	15.296	21.48	45.6286	69.075	38.08
131	14QM255	10	13	26	22.25	4.548	5.664	4.46667	5.4296	41.6887	40.1836	40.597	40.806	15.3712	31.2829	32.5876	31.46	36.8714	77.0571	79.86	77.584
132	14QM255H	15.6667	14.75	22.8571	25	5.584	5.66	4.66667	5.98	43.6963	39.2226	40	41.4314	29.8955	33.8629	36.079	32.745	68.4167	84.6571	87.0812	83.485
133	14QM380	9.42857	11	20.7143	22.875	4.5	5.632	4.74667	5.1508	37.3333	38.7784	38.764	42.5021	8.91644	34.4446	33.2526	20.372	23.8833	88.8571	78.2375	57.244
134	14QM256H	10.8571	7.625	24.4286	23.375	4.512	5.608	4.66667	5.874	42.5532	37.5892	40.2857	41.6684	13.1418	31.7221	33.6889	16.0735	30.8833	78.7429	80.85	42.761
135	14QM256	-	11.8333	20	24.625	4.136	5.736	4.77333	5.5688	38.7814	37.9358	38.8268	40.4683	-	27.0457	35.8246	25.7493	-	69.6571	88.525	67.876
136	14QM257	9.6	8.5	18.2857	24.625	3.31875	4.248	3.78667	4.2904	44.4444	38.7006	41.9014	41.3854	7.26222	19.7236	26.8907	13.974	16.34	47.0714	64.9762	36.108
137	14QM257H	10.5	9.5	19.5714	30	5.38	4.432	4.44	4.7936	41.6357	37.9061	40.8408	42.7987	13.3546	27.0425	42.0931	15.96	32.075	66.2143	98.3513	42.104
138	14QM380	12.75	9.375	23.7143	22.875	4.364	5.708	4.04	5.498	38.7718	38.0519	37.9538	41.5715	13.7058	30.4661	30.249	16.725	35.35	80.2714	72.7637	44.775
139	14QM258H	11.8	9.14286	25.8571	24.5	4.208	5.66	4.72	5.4708	42.4905	37.7385	41.2429	43.0138	13.6225	41.2606	32.0684	19.5291	32.06	100.043	74.5538	51.7486
140	14QM258	9	6.25	15.5714	24.875	4.792	4.576	4.16	5.2892	41.3189	36.014	39.4231	38.7204	10.4227	21.0913	31.4018	10.3	25.225	53.5	81.0987	28.6
141	14QM259	8	9	26.7143	24.125	3.308	4.608	4.26667	4.658	40.266	37.3264	38.125	41.5715	12.7039	31.7636	22.2995	15.48	31.55	83.3143	53.6412	41.472
142	14QM259H	11.25	9	23.5714	27.375	4.34	5.64	4.44	5.354	42.3963	36.383	40.2402	42.7419	27.0912	32.79	38.55	18.468	63.9	81.4857	90.1925	50.76
143	14QM380	10.2857	9.25	20.5714	25.5	3.872	5.556	5.26667	5.4172	38.9463	35.9971	36.962	40.8698	12.1253	26.016	33.9214	23.754	31.1333	70.3857	82.9988	64.084
144	14QM260H	12.8	12.4286	29.1429	26.25	4.048	5.732	4.53333	5.98	41.7984	38.1019	44.4118	42.7826	18.8009	40.0467	40.0488	27.144	44.98	90.1714	93.61	71.2406
145	14QM260	11.8571	14.25	30.4286	23.875	3.576	5.028	4.17333	4.7308	45.4139	41.4479	43.4505	42.868	20.5855	42.1346	31.3799	26.676	45.3286	96.9714	73.2013	65.55
146	14QM261	10.6	-	22.5714	28	3.764	4.58	4.36	5.216	41.0202	39.0393	41.4373	39.5092	13.0444	29.237	40.6747	-	31.8	70.5571	102.95	-
147	14QM261H	-	11.125	22.8571	28	4.432	5.096	5.09333	5.0736	40.4332	40.3454	41.3613	42.053	-	32.7699	38.8075	25.0535	-	79.2286	92.2825	65.4595
148	14QM380	13.75	11.125	21	24.75	4.156	5.708	4.62667	5.2588	37.3436	35.0385	37.7522	40.6328	16.7766	26.0814	34.6801	22.3835	44.925	69.0857	85.35	61.41
149	14QM262H	13.8	15.75	25.5714	22.7143	4.172	5.388	4.28	5.29	39.4056	39.4952	40.1869	41.0208	14.7377	37.0983	29.9862	33.516	37.4	92.3143	73.1	84.861
150	14QM262	14.1429	15.625	22.4286	21	4.81304	5.668	4.86667	5.3764	43.9024	41.2844	43.2877	42.1844	23.839	28.3163	24.4511	33.75	54.3	65.4143	57.9625	86.25
151	14QM263	-	8.125	17.1429	20.375	3.064	5.348	5.08	5.4372	38.7728	36.2004	37.2703	36.9602	-	19.2262	20.5637	15.73	-	51.5857	55.6375	43.4525
152	14QM263H	12.25	8.625	26.5714	22.125	4.424	5.5	3.85333	5.2644	39.8734	38.1818	41.5225	39.2067	8.08434	36.1246	29.8559	18.1125	20.275	87	76.15	47.4375
153	14QM380	6.25	13.125	20.1429	20.625	4.06842	5.376	4.89333	4.8912	40.621	37.7976	39.782	39.4913	6.66184	23.5225	25.8767	26.25	16.4	59.1286	65.525	74.025
154	14QM264H	-	16.375	23.5714	21.875	3.88	5.472	4.8	5.024	39.433	38.7427	43.0556	41.465	-	31.326	34.2501	34.715	-	72.7571	82.6	89.604
155	14QM264	10	9	15.1429	17.5	3.64375	-	4.58667	5.8092	42.3671	-	44.7674	41.8371	8.54756	20.8808	17.7075	-	20.175	46.6429	42.325	-
156	14QM265	-	11.375	22.1429	24.5	3.668	4.896	4	5.47	37.2955	37.4183	41	42.0548	-	23.165	32.2771	20.839	-	56.5	76.75	55.692
157	14QM265H	11.25	8.375	26.7143	25.5	4.1	5.56	4.4	5.4344	36.9756	41.1511	41.2121	42.0138	16.0751	31.1093	37.7494	14.7735	43.475	75.4857	89.85	38.19
158	14QM380	14	16	23.7143	21.25	4.544	5.256	4.97333	5.2664	38.9965	38.8889	37.2654	41.3945	15.4738	24.9359	27.8326	30.784	39.68	66.9143	67.2375	79.552
159	14QM266H	-	17.375	27	21.5714	4.696	5.12	4.65333	4.9736	42.1635	39.8438	43.8395	44.5472	-	35.485	30.6358	35.445	-	80.9429	68.7714	88.96
160	14QM266	16.25	8.5	26.4286	15	3.72	5.26	4.36	4.7324	42.1505	40.9886	44.0367	44.7807	27.8194	35.9717	18.369	18.326	66	81.6857	41.02	44.71
161	14QM267	9.25	12.75	25.5714	19.875	4.156	4.812	4.36	4.8852	40.8085	40.0665	41.5902	42.9051	13.3444	29.8558	26.9766	24.582	32.7	71.7857	62.875	61.353
162	14QM267H	16.25	14.375	27.4286	23.5714	4.416	5.408	4.84	5.07	41.1232	42.1598	44.9036	43.1243	19.5027	36.8402	31.4561	31.97	47.425	82.0429	72.9429	77.74
163	14QM380	11	6.75	18.7143	24.75	4.164	5.1	4.69333	4.7632	39.2891	41.4902	38.6364	42.6856	12.2386	25.649	27.7296	14.553	31.15	66.3857	64.9625	37.962
164	14QM268H	19.75	10.875	22	18.375	4.72	5.256	4.56	4.1732	42.7119	41.2481	42.9825	44.4263	33.5395	31.8868	24.6833	23.577	78.525	74.1857	55.56	57.159
165	14QM268	12.8	9.125	22.2857	15.375	4.428	5.284	4.48	4.502	46.2511	43.0734	45.5357	41.9902	22.2838	29.286	18.0206	20.44	48.18	64.3143	42.9162	49.0925
166	14QM269	7	12.625	20	21.75	4.092	4.904	4.24	4.43	46.0411	42.8222	43.3962	44.3883	11.1534	27.0854	28.6654	26.5125	24.225	62.4143	64.5787	61.913
167	14QM269H	11	13.375	24.2857	23.625	4.26	-	4.41333	5.212	44.7887	-	44.4109	41.8035	21.2299	37.3686	27.4728	25.894	47.4	84.1429	65.7187	64.949
168	14QM380	11.2	12.125	20.4286	19.875	4.752	5.836	4.88	4.9484	36.7845	38.2454	37.9781	38.6792	12.1683	24.816	17.7088	26.3355	33.08	65.3429	45.7837	69.2095
169	14QM270H	-	10.75	24	22.75	4.468	5.492	4.69333	5.0328	41.1817	41.0051	43.1818	41.8773	-	30.7516	28.164	22.79	-	71.2143	67.2537	56.803
170	14QM270	-	7.25	21.4286	21.5	4.624	5.584	4.42667	5.3248	41.609	42.8367	44.2771	42.6157	-	25.5289	28.5733	14.79	-	57.6571	67.0487	37.091
171	14QM271	8.33333	12.25	23.4286	21.75	3.19412	4.38	3.84	4.1648	42.7256	48.4932	49.3056	47.9831	5.44039	23.7441	32.7611	24.304	12.7333	48.1571	68.2762	52.822
172	14QM271H	8.75	9.75	24.4286	19.375	4.232	5.7	4.62667	5.6188	44.0454	42.2456	44.6686	43.988	8.79806	39.621	27.3078	20.904	19.975	88.7	62.08	49.413
173	14QM380	11.25	7.875	19.5714	17.875	3.992	5.08	4.41333	4.7416	42.0842	38.4252	38.6707	39.9021	12.9724	21.3849	19.5082	15.12	30.825	55.3	48.89	40.7925
174	14QM272H	-	8.85714	24.2857	19	4.904	5.536	4.62667	5.408	44.0457	40.7514	42.9395	38.7426	-	36.3023	19.3591	17.2183	-	84.5429	49.9686	45.9863
175	14QM272	9.4	9.75	24.7143	23.375	4.524	5.24	4.52	5.0004	-	41.8321	43.9528	38.093	-	29.7874	15.6895	18.837	24.18	67.7714	41.1875	46.683
176	14QM273	12.3333	8.42857	23.5714	22.5	4.044	4.548	4.66667	4.454	40.8506	42.6561	43.1429	40.7544	10.3012	33.0721	26.9183	16.4863	25.2167	76.6571	66.05	40.9629
177	14QM273H	-	14.375	25.1429	21.375	4.924	5.416	4.57333	5.0728	41.7547	40.9897	42.8571	40.2697	-	39.998	28.2678	33.2925	-	93.3286	70.1962	76.1875
178	14QM380	7.75	15.125	25	14.125	4.244	5.192	4.98667	5.7244	37.983	38.6749	39.5722	39.4731	8.57467	36.1011	19.4978	31.2785	22.575	91.2286	49.395	83.732
179	14QM274H	11.25	13.5	24.8571	21.125	4.436	5.436	4.76	5.2192	43.4626	40.4709	44.8179	41.4086	10.0181	44.5426	26.9094	28.782	23.05	99.3857	64.985	72.306
180	14QM274	18	9.75	24.2857	23.5	3.98	4.824	4.33333	5.158	42.0101	43.5323	41.8462	42.9159	22.5279	28.9994	27.0155	18.291	53.625	69.3	62.95	46.527
181	14QM275	13.4286	10.25	23.5714	22.625	4.268	5.428	4.62667	4.8584	43.2052	40.9727	42.3631	40.9106	18.1585	22.8156	27.6862	21.156	42.0286	53.8571	67.675	51.291
182	14QM275H	-	15.4286	21	24.5	4.512	5.328	4.52	5.6172	42.0213	39.5646	41.2979	43.3027	-	25.3982	26.6095	30.0549	-	61.5	61.45	76.3406
183	14QM380	10.2857	13.75	20.2857	18.875	4.24	5.396	4.14667	4.9488	35.566	35.2113	37.9421	40.7452	9.61299	20.2503	21.0434	27.06	27.0286	53.3714	51.6463	73.315
184	14QM276H	12.2	11.125	19.7143	24.625	3.88	5.148	4.42667	5.1216	44.2268	43.0458	44.5783	45.3452	19.4775	30.2368	21.9261	22.0275	44.04	67.8286	48.3537	54.646
185	14QM276	9.75	11.875	21	23.625	3.704	5.58	4.21333	4.106	45.3564	42.4373	42.0886	43.7798	15.4665	27.0089	29.9936	25.6975	34.1	64.1714	68.51	62.0825
186	14QM277	12	9.75	23.8571	20.75	4.112	5.608	4.22667	5.022	43.2879	40.9415	41.3249	40.9956	19.2343	31.0645	25.7847	17.589	44.4333	75.1714	62.8962	45.669
187	14QM277H	14.6667	15.75	23.7143	22.875	4.128	5.56	5.13333	5.178	43.2171	40.7194	42.5974	44.0556	24.7634	39.22	31.1066	32.067	57.3	92.0714	70.6075	79.758
188	14QM380	13.2	14.125	20.1429	21	3.928	5.7	5.17333	5.608	39.7149	34.7368	40.7216	42.3395	21.3984	29.2614	31.8007	30.0015	53.88	71.8571	75.1088	79.778
189	14QM278H	13.3333	13.375	17.5714	19.875	5.428	5.672	4.98667	5.9744	40.3832	39.6333	40.9091	40.9146	25.078	25.4338	35.5445	29.1575	62.1	62.1714	86.875	76.184
190	14QM278	-	13.125	22.2857	21.875	5.232	5.076	4.74667	4.7812	37.9205	37.5887	39.6067	39.672	-	28.8563	26.124	26.4075	-	72.8571	65.85	67.935
191	14QM279	16	12.875	23.8571	28.875	5.112	5.208	4.37333	5.4412	40.4538	37.5576	40.2439	38.1313	26.6429	27.9753	38.128	22.454	65.86	69.5143	99.9912	60.9245
192	14QM279H	16.5	14.125	25.7143	27.25	4.376	5	4.56	5.598	42.4132	37.52	41.5205	42.3651	28.226	35.5178	39.8216	26.4985	66.55	85.5429	93.9963	70.625
193	14QM380	8.5	16.5714	24.4286	25.125	4.32	5.972	4.77333	5.4264	37.6852	35.9009	38.8268	44.6852	8.54198	28.987	25.3985	31.4857	22.6667	74.6571	56.8387	91.872
194	14QM280H	14.7143	12.25	24.4286	22.25	3.992	-	4.38667	5.1596	42.2846	-	40.4255	43.2902	20.5865	28.0149	34.2187	-	48.6857	69.3	79.045	-
195	14QM280	14.75	12.5	21	20.625	3.716	4.852	4.2	4.9	40.0431	39.8186	41.2698	38.5306	19.3808	26.1887	21.9942	24.15	48.4	63.4571	57.0825	60.65
196	14QM281	13	9.57143	24.2857	25	2.45263	-	3.89333	4.536	43.3476	-	37.6712	40.3792	10.8044	24.567	26.3605	16.7691	24.925	65.2143	65.2825	44.0669
197	14QM281H	16.4286	19.5	25.2857	24	4.184	4.972	4.36	4.4504	45.4111	40.9493	39.7554	41.0031	16.9902	25.8637	29.1332	39.702	37.4143	65.0571	71.0513	96.954
198	14QM380	15.5714	12.625	21.1429	18.125	3.508	6.024	4.66667	4.906	38.6545	39.1766	39.7143	41.1252	12.421	23.874	18.6991	27.7245	32.1333	60.1143	45.4688	73.3765
199	14QM282H	13	10	24.7143	23.625	5.184	5.724	4.84	5.4916	41.358	39.4829	42.1488	40.4472	14.8534	34.857	28.4091	21.8	35.9143	82.7	70.2375	56.8
200	14QM282	12.8571	17	23.8571	18.125	3.32	5.564	4.77333	5.5752	39.2771	37.4551	39.6648	39.3959	14.1285	30.3946	20.1264	35.428	35.9714	76.6286	51.0875	94.588
201	14QM283	9.28571	8.25	22	18.75	4.948	5.432	4.84	5.694	39.6928	39.2489	41.3223	42.9926	10.4052	22.5266	27.5099	17.589	26.2143	54.5143	63.9875	44.814
202	14QM283H	10.6667	10.375	21.5714	23.125	4.856	5.772	5.10667	4.78	40.7743	40.2633	43.342	42.3598	18.729	25.7266	37.0013	23.821	45.9333	59.3571	87.35	58.349
203	14QM380	12.4286	13.375	21.2857	20	4.44	5.956	4.76	5.576	39.009	35.863	40.3361	38.6585	14.3423	25.3484	27.5539	28.355	36.7667	62.8429	71.275	79.1265
204	14QM284H	14.75	14.375	20.1429	24.625	5.204	5.708	5.13333	5.2472	41.6603	40.014	41.5584	44.3284	15.9975	29.1622	41.1146	35.3625	38.4	70.1714	92.75	86.02
205	14QM284	13	11.4286	20	26.75	4.036	5.32	4.04	5.5164	43.8057	41.4286	45.2145	42.9846	17.3033	30.7394	44.3386	25.1886	39.5	67.9857	103.15	60.8
206	14QM285	19.2	4.875	20.5714	25.75	4.092	5.34	4.37333	4.9976	39.5894	37.3783	41.4634	42.2043	25.5589	28.8941	38.1104	9.7305	64.56	69.6857	90.3	26.0325
207	14QM285H	12.7143	7.42857	26.4286	24	4.568	6.236	4.53333	5.7212	39.9299	37.7806	41.1765	44.7948	21.0716	36.7059	40.0465	17.5017	52.7714	89.1429	89.4	46.3246
208	14QM380	11.2857	9.75	25.5714	28.875	4.784	5.956	4.25333	5.538	41.5552	36.5346	40.1254	40.4045	17.7144	33.2525	38.5509	20.241	42.6286	82.8714	95.4125	55.926
209	14QM286H	12	12.75	24	23.625	4.628	5.588	4.21333	5.07	45.8081	42.5197	41.7722	42.5325	25.1258	26.6685	40.156	34.578	54.85	63.8429	94.4125	82.314
210	14QM286	7	9.5	11	19.375	3.468	5.684	4.34667	5.0368	43.714	40.6052	42.3313	44.29	9.9418	7.82524	26.8619	21.926	22.7429	18.4857	60.65	53.998
211	14QM287	6.66667	9.33333	19.5714	21.125	3.568	5.716	4.46667	5.554	36.0987	35.8992	36.4179	39.0061	9.48793	21.7519	28.2112	19.152	26.2833	59.7286	72.325	53.3493
212	14QM287H	14.5714	8.125	23.4286	21.625	5.08	5.512	5.10667	5.998	41.3386	37.3004	40.2089	42.114	18.2894	27.9969	32.5805	16.705	44.2429	69.6286	77.3625	44.785
213	14QM380	10.8571	-	18.2857	22.875	4.848	5.352	4.58667	5.1592	38.8614	36.3229	37.5	41.5878	14.6729	20.3946	30.5983	-	37.7571	54.3857	73.575	-
214	14QM288H	15.2857	-	20	23.25	4.72	6.132	4.32	5.3592	41.4407	39.8565	40.4321	41.2674	16.8841	23.4853	28.3352	-	40.7429	58.0857	68.6625	-
215	14QM288	11.2	6.125	11.7143	19.875	3.28	5.304	3.38667	4.808	38.6585	39.5173	39.7638	40.3328	8.7291	8.38448	24.0535	11.5885	22.58	21.0857	59.6375	30.772
216	14QM289	6.66667	11.1667	22.2857	23.25	4.312	4.936	3.46667	4.6936	43.0427	43.5981	42.6923	45.4832	6.98726	22.017	34.296	20.8147	16.2333	51.5714	75.4038	51.0093
217	14QM289H	16	6.125	21.4286	28.875	4.272	5.192	4.6	5.1812	42.1348	42.2188	43.7681	45.9199	18.136	27.255	42.1963	13.426	43.0429	62.2714	91.8912	31.801
218	14QM380	10.2857	8.14286	19.1429	31.25	4.808	5.884	5.13333	4.8576	38.3527	36.6417	37.4026	40.942	14.3768	24.472	34.3289	16.0577	37.4857	65.4286	83.8475	45.0789
219	14QM290H	11.5714	-	20.7143	26.125	4.468	5.7	4.76	5.5992	41.5398	38.807	37.8151	43.7991	19.4466	26.2005	34.9533	-	46.8143	69.2857	79.8037	-
220	14QM290	12.8571	-	19.5714	27.625	4.912	5.392	4.56	5.9576	40.1466	37.7596	38.8889	43.071	21.8684	19.5778	37.3426	-	54.4714	50.3429	86.7	-
221	14QM291	15	9	27.1429	26.875	4.448	5.584	4.25333	5.1384	40.2878	39.9713	42.0063	43.0251	20.211	30.5386	41.0604	20.088	50.1667	72.7	95.4338	50.256
222	14QM291H	15.5714	6	20.8571	23.875	4.772	4.868	4.65333	4.9156	42.7494	38.8661	41.5473	41.7446	24.9229	25.0708	35.1897	11.352	58.3	60.3429	84.2975	29.208
223	14QM380	12	6.75	24.7143	28.5	4.112	5.916	4.90667	4.7872	39.4942	36.9844	39.9457	40.3576	13.2569	29.5198	39.9187	13.284	33.5667	73.9	98.9125	35.451
224	M父本	9.5	12.5	24	22.375	4.248	5.768	4.69333	5.4096	42.7495	43.3426	38.0682	39.9956	16.2491	29.0732	32.4864	26.95	38.01	76.3714	81.225	69.15
225	M正交F1	15	15.375	21.7143	17.875	4.784	5.884	4.8	4.8972	38.796	38.2733	38.8889	43.5759	21.8643	30.9278	22.8899	34.3785	56.3571	79.5286	52.5287	82.041
226	M母本	11.1429	-	23.7143	24	4.46	6.348	4.94667	5.5364	33.722	38.1222	37.4663	39.6286	12.5976	29.1595	32.3013	-	37.3571	77.8286	81.51	-
227	竞争对照	13	-	20.2857	18.125	5.772	6.032	4.46667	6.6204	40.8177	38.5279	37.9104	-	23.8492	30.6912	-	-	58.4286	80.9571	85.9562	-
228	14QM380	11.8571	5.75	23.5714	24.375	4.964	5.404	4.54667	5.2528	37.3086	39.0822	44.5748	39.9254	14.6356	41.7984	31.6444	12.535	39.2286	93.7714	79.2588	32.499
229	14QM292H	13.2857	10.1429	21.2857	25.125	4.524	5.472	4.29333	4.7588	43.0592	39.0351	41.6149	39.842	21.2344	33.0303	35.4016	21.6651	49.3143	79.3714	88.855	55.5017
230	14QM292	10.25	4.25	22.1429	22.625	3.8	4.424	4.50667	4.8444	41.6842	37.8843	39.645	40.6242	11.9113	28.4821	25.7253	7.123	28.575	71.8429	63.325	18.802
231	14QM293	10.1429	9.75	16.7143	24.75	3.96	5.36	4.38667	4.8572	37.3737	36.1194	37.0821	36.1525	14.4743	21.8413	19.4763	15.405	38.7286	58.9	53.8725	44.928
232	14QM293H	11.6	8.71429	17.7143	23.625	4.812	4.968	4.25333	5.1844	41.8121	37.8422	41.3793	39.2331	18.6817	26.3232	25.1724	16.3829	44.68	63.6143	64.1612	43.2926
233	14QM380	13	10.5	19.5714	24.625	4.924	5.316	4.44	4.8904	38.5053	39.2777	40.5405	39.7513	17.7839	25.6158	24.3626	20.538	46.1857	63.1857	61.2875	55.986
234	14QM294H	15.7143	12.2857	19.5714	30.75	4	4.352	4.62667	5.3092	42.6	39.0625	43.5159	39.3958	21.6043	21.9506	31.0439	20.8857	50.7143	50.4429	78.8	53.4674
235	14QM294	19.1429	5.2	26	30.5	3.18	4.36	3.46667	3.5224	43.7736	42.2018	45.7692	43.3	15.9398	18.87	12.3134	9.3184	36.4143	41.2286	28.4375	23.4
236	14QM295	12	9.875	22	22.375	4.108	4.524	3.50667	5.0092	43.038	40.4951	40.3042	41.0046	17.0753	30.896	24.9226	21.172	39.675	76.6571	60.78	54.273
237	14QM295H	14.2857	14.7143	21.5714	22.75	4.076	5.676	4.32	5.0044	42.6889	38.6892	43.5185	41.1238	20.5273	33.2606	25.5919	32.3126	48.0857	76.4286	62.2313	83.5183
238	14QM380	12	8.66667	22	19	4.912	5.592	4.12	4.9808	40.5537	37.4106	39.4822	40.1783	15.0628	34.9643	28.5879	18.5813	37.1429	88.5571	71.1525	51.7573
239	14QM296H	19.7143	9.75	22.4286	25.5	4.104	5.44	4.24	5.3444	41.5205	38.9706	41.5094	39.7949	25.7605	30.7644	32.9596	20.67	62.0429	74.1143	82.8237	53.04
240	14QM296	10.5714	4.25	19.2857	26	4.555	5.372	4.76	5.0324	35.0165	35.8898	37.2549	36.9446	13.4288	25.0672	20.0304	8.194	38.35	67.2857	54.2175	22.831
241	14QM297	12.7143	8.625	21.4286	28	3.92	5.42	4.33333	5.4632	41.1224	38.6716	42.1538	39.3689	17.4242	31.0132	21.52	18.078	42.3714	73.5714	54.6625	46.7475
242	14QM297H	16.5	10.5	20.1429	22.4375	4.108	5.884	4.82667	5.782	41.1879	38.6812	42.5414	41.349	20.0242	33.6564	33.319	23.898	48.6167	79.1143	80.58	61.782
243	14QM380	14.3333	9	20.1429	25.75	4.764	5.092	4.85333	5.15	36.44	35.1139	41.7582	38.2757	11.2721	25.7827	27.6772	19.404	30.9333	61.7429	72.31	52.956
244	14QM298H	16.7143	10	24.2857	26.125	4.328	5.58	4.44	5.2164	44.3623	40.1434	41.7417	44.7512	21.2559	35.5461	35.7377	22.12	47.9143	85.1571	79.8587	56.08
245	14QM298	13	10.875	25.5714	20.125	3.812	5.784	4.46667	4.5008	43.3368	41.2172	43.2836	46.9072	15.3123	30.3727	25.2976	25.926	35.3333	70.1714	53.9313	62.901
246	14QM299	7.71429	10	25.1429	27.125	4.412	-	5.29333	5.0596	41.3418	-	31.738	39.6395	10.6071	16.3587	35.5423	20.76	25.6571	51.5429	89.6638	51
247	14QM299H	6.42857	-	22.2857	28.25	4.524	-	4.64	4.854	43.4129	-	40.5172	42.4804	9.10431	28.8251	30.7107	-	20.9714	71.1429	72.2937	-
248	14QM380	10.4286	4.71429	24.2857	22	4.7	6.424	4.84	5.064	43.3191	36.3636	39.6694	38.752	15.5763	31.5712	26.6105	9.52286	35.9571	79.5857	68.6688	26.7583
249	14QM300H	7.57143	8.25	20.7143	21.5	4.912	5.696	5.28	5.518	44.0554	41.6433	40.9091	42.3414	13.2733	28.4552	31.4226	16.863	30.1286	69.5571	74.2125	43.329
250	14QM300	7.42857	5	21.4286	18.625	4.404	5.4	4.64	4.0956	44.3233	40.2222	41.3793	41.6252	10.568	22.5576	20.8334	10.86	23.8429	54.5143	50.05	27
251	14QM301	5.71429	4.57143	25.1429	16.75	3.76	5.044	4.47333	5.0616	42.3404	41.6336	42.3249	39.9241	8.01444	35.438	18.1775	8.11886	18.9286	83.7286	45.53	20.864
252	14QM301H	7.33333	8.8	26	22.25	4.16	5.54	4.34667	5.4476	45.4808	38.4838	42.638	39.4816	8.36846	36.3215	25.9814	18.7616	18.4	85.1857	65.8062	48.752
253	14QM380	4.33333	11	16.2857	18.375	4.612	5.548	4.25333	5.3936	40.4163	39.005	38.558	37.9561	5.74585	19.3341	18.6322	21.252	14.2167	50.1429	49.0888	54.296
254	14QM302H	5	10.375	18.1429	26.625	4.332	5.072	4.61333	5.2004	39.1505	38.1703	41.3295	41.2968	6.69474	24.7918	30.4796	20.086	17.1	59.9857	73.8063	52.622
255	14QM302	6.57143	12.1667	18.5714	20.125	4.344	5.4	4.73333	4.8384	41.7127	40.0741	42.5352	37.376	8.6822	28.1765	23.1259	21.7053	20.8143	66.2429	61.8738	58.0593
256	14QM303	5.2	10.7143	17.4286	22.25	4.564	5.596	4.93333	5.296	40.4032	41.1008	38.9189	38.1949	5.08272	23.0233	22.1215	22.5	12.58	59.1571	57.9175	58.5
257	14QM303H	5.83333	8	21.1429	22.125	4.712	5.776	6.36	5.9664	42.0204	39.0582	32.2851	39.6621	7.36757	24.0847	34.7966	18.048	17.5333	74.6	87.7325	46.208
258	14QM380	9.28571	-	18.8571	18.625	4.524	5.488	4.36667	5.1244	41.0256	39.2857	42.7481	41.4644	11.3172	29.6244	20.1636	-	27.5857	69.3	48.6287	-
259	14QM304H	6.42857	-	22.5714	19.5	4.584	-	4.90667	5.182	41.4485	40.7517	37.7717	40.6947	7.2002	33.4064	23.3237	-	17.3714	88.4429	57.3137	-
260	14QM304	10.1429	5.83333	15.5714	17.5	4.66	5.372	4.4	5.7008	41.2017	37.3045	36.6667	35.1179	15.5095	13.9028	15.2846	12.18	37.6429	37.9167	43.5237	31.71
261	14QM305	10.1429	5	24.8571	14.8333	3.76	4.668	3.86667	3.6988	42.9787	39.2459	39.6552	40.4023	8.89046	20.0485	7.30137	9.16	20.6857	50.5571	18.0717	23.34
262	14QM305H	12.8571	9.28571	25.2857	21.25	4.536	5.04	4.01333	4.4668	41.9753	39.9206	41.5282	43.145	13.7259	32.131	27.9693	18.6829	32.7	77.3714	64.8263	46.8
263	14QM380	12	10.75	20.8571	18.25	4.268	5.04	4.77333	5.7684	38.8004	37.0635	38.2682	39.8655	15.8804	25.7873	24.1963	22.532	40.9286	67.3857	60.695	62.178
264	14QM306H	14.2857	6.875	32.4286	19.4286	4.608	5.98	4.97333	4.8428	42.0139	36.6555	39.9464	40.745	19.6565	37.2072	30.0139	15.07	46.7857	93.1429	73.6629	41.1125
265	14QM306	9.57143	6.42857	27.8571	16.125	4.756	5.168	4.78667	5.096	40.4542	38.1579	37.6045	35.9027	12.7199	27.9616	17.7938	13.5	31.4429	74.3571	49.5612	36.7714
266	14QM307	7.57143	6.5	19.8571	22.8333	3.984	4.868	4.02667	4.5448	43.4739	40.756	40.7285	42.8886	10.7964	19.2937	23.9454	11.986	24.8343	47.3714	55.8317	32.786
267	14QM307H	7.8	8.25	20.4286	25.75	4.728	5.304	4.28	4.6328	43.2318	38.3861	41.433	42.9632	10.1854	26.7657	31.9652	16.797	23.56	64.6	74.4013	43.758
268	14QM380	9	6.5	18.1429	25.625	4.656	5.812	4.45333	5.0288	36.0825	37.7839	38.6228	41.6402	10.7526	18.1968	38.8685	12.87	29.8	47.1143	93.3438	37.05
269	14QM308H	9	14.7143	22.2857	21.25	4.872	5.356	4.65333	5.4772	43.1856	41.7476	42.6934	43.5478	11.1974	26.9578	24.5615	31.7829	25.9286	63.1429	56.4013	75.5726
270	14QM308	6.8	-	23.7143	17.2857	4.256	4.804	4.58667	4.7564	43.3271	41.1324	39.2442	40.7451	7.07964	25.1331	16.0798	-	16.34	64.0429	39.4643	-
271	14QM309	13.8	14.25	25.4286	30.375	3.292	4.284	4.02667	4.0576	43.7424	40.7096	42.053	40.6546	15.756	29.5392	29.6733	24.852	36.02	70.2429	72.9887	61.047
272	14QM309H	13.1429	15	24.7143	25.25	4.22	5.128	4.36	5.0264	43.981	39.5476	42.2018	40.9518	20.1622	31.0123	37.6342	27	45.8429	73.4857	91.8987	67.74
273	14QM380	8.42857	6.875	26	25.5	4.548	6.928	5.04	5.242	37.9068	37.067	41.0053	41.0378	11.5399	37.3675	35.6459	13.9975	30.4429	91.1286	86.8613	38.445
274	14QM310H	4	9.125	22.5714	24.375	4.444	5.38	5.06667	5.8584	41.8542	39.1822	41.3158	39.8812	5.455	34.2331	41.5866	22.119	13.0333	82.8571	104.276	57.9255
275	14QM310	5.57143	9.5	22.4286	20.5	4.44	5.836	5.26667	5.616	41.4414	37.1487	36.7089	37.8775	8.22317	28.6382	26.3964	20.216	19.8429	78.0143	69.6887	56.886
276	14QM311	7.6	9.75	24.4286	20.75	4.44	5.528	4.4	5.3868	40.6306	38.1331	38.1818	38.7391	9.15814	29.8691	29.1928	20.553	22.54	78.2286	75.3575	53.898
277	14QM311H	10.1429	8.875	20.5714	22.75	4.864	5.652	4.72	5.5824	40.2961	38.995	40.678	39.8252	17.5288	29.509	35.7361	17.9275	43.5	72.5429	89.7325	46.4695
278	14QM380	6.4	11.8333	21.8571	22.25	4.652	5.62	4.85333	5.164	34.8237	41.0676	37.3626	44.0356	6.44936	28.3209	32.0877	23.2407	18.52	75.8	72.8675	62.196
279	14QM312H	15.8571	15	22.4286	20.5	4.452	5.12	4.44	5.4304	42.0485	40.0781	42.6426	41.2714	22.2016	31.452	27.3407	29.76	52.8	73.7571	66.2463	79.5
280	14QM312	7.42857	7.875	24.7143	25.75	4.104	4.884	4.09333	4.4064	35.9649	37.674	42.671	42.8105	8.0981	32.1739	34.9628	14.49	22.5167	75.4	81.6687	38.4615
281	14QM313	8	5.625	17	23.5	4.06	5.272	4.98667	5.866	41.3793	38.088	39.0374	40.1023	10.1545	23.824	38.7228	11.295	24.54	61.0286	96.56	29.655
282	14QM313H	8	10	21.4286	36.125	4.548	5.824	4.96	5.7164	42.2164	40.3159	41.3978	39.3324	10.4063	32.5624	37.5851	22.36	24.65	78.6571	95.5575	56.96
283	14QM380	9.42857	14	18.5714	22.5	5.028	5.168	4.38667	4.9936	39.0613	39.3963	38.9058	35.6536	12.6782	24.8441	17.3985	27.16	32.4571	63.8571	48.7987	69.496
284	14QM314H	6	-	22.1429	19.5	5.028	5.548	4.6	5.5724	41.7661	37.9236	40.8696	41.1385	8.76492	34.5173	25.2981	-	20.9857	84.4571	61.495	-
285	14QM314	8.14286	10.25	20.4286	20.5	5.184	4.912	4.09333	5.5156	40.3549	38.5993	40.7166	40.3873	12.0488	28.0479	31.5228	21.935	29.8571	68.8857	78.0513	57.605
286	14QM315	7.28571	5.66667	23	17.75	3.972	-	4.41333	4.5064	39.3756	-	39.577	38.7271	6.24385	26.7258	22.0662	9.86	15.8571	67.5286	56.9787	28.3787
287	14QM315H	8.71429	5.57143	21.7143	24.375	4.764	5.508	4.64	5.4892	38.707	40.4503	42.2414	42.9425	10.5504	33.5095	29.0061	12.4131	27.2571	79.3286	67.5463	30.6874
288	14QM380	8.28571	13.2857	22.8571	24.375	4.084	5.688	5.10667	5.446	37.4143	35.5837	38.3812	42.1594	10.1393	28.1608	31.5442	27.1029	27.1	73.3714	74.8213	72.912
289	14QM316H	7.42857	-	21.7143	20.125	5.12	5.736	4.73333	5.2192	40.7031	41.7015	42.5352	43.5546	9.03609	32.5759	29.5044	-	22.2	76.5857	67.7413	-
290	14QM316	8.28571	5.66667	20.4286	19.875	4.756	5.216	4.61333	5.362	42.6409	41.9479	39.8844	44.088	13.5172	30.523	25.8472	12.8293	31.7	76.5286	58.6262	31.5293
291	14QM317	13.4286	7.5	26	21.375	3.804	5.18	4.48	5.1524	47.2135	44.6332	42.8571	43.1255	26.5205	34.3592	31.2471	16.83	56.1714	80.1714	72.4562	41.64
292	14QM317H	11.7143	6.875	18.1429	17.75	4.652	5.52	4.52	5.3272	44.7979	43.7681	42.4779	45.3822	20.3959	27.8594	25.8054	15.7025	45.5286	65.5857	56.8625	39.9025
293	14QM380	11.7143	7.5	21.1429	19.625	4.496	5.684	4.89333	5.1656	38.879	40.2533	39.782	41.575	12.1414	29.9559	24.5137	14.37	31.2286	75.3	58.9625	39.78
294	14QM318H	10.6	7	22	26.875	5.456	6.272	4.85333	4.7764	42.8886	38.9668	40.9341	45.6327	16.0746	28.8936	40.4386	17.108	37.48	70.5857	88.6175	43.904
295	14QM318	10.1429	10	16.5714	22.125	3.696	5.348	4.24	4.2556	42.316	39.267	39.6226	44.1207	15.397	22.0698	28.0409	21	36.3857	55.7	63.555	53.48
296	14QM319	7.6	7.125	17.1429	27.125	4.68	5.636	4.68	5.134	41.8803	40.7381	40.7407	43.6619	9.75812	21.1503	39.3022	16.359	23.3	51.9143	90.015	40.1565
297	14QM319H	12	-	26.2857	24.125	4.348	5.944	4.74667	5.4888	42.1343	39.5693	41.0112	43.7327	18.7329	35.7442	38.265	-	44.46	87.1571	87.4975	-
298	14QM380	7.28571	3.8	26	23.375	4.472	5.564	4.76	4.9024	44.0966	37.5988	39.7759	38.7157	10.9864	32.1503	25.775	7.4936	24.9143	80.8286	66.575	20.8088
299	14QM320H	11	10.625	22	27.125	4.424	6.204	4.57333	5.364	44.6655	37.5887	39.9417	43.6465	21.8733	28.5412	35.3417	24.7775	48.9714	71.4571	80.9725	65.9175
300	14QM320	10.2857	12.7143	24.1429	29.625	3.948	4.988	4.06667	4.5352	46.5046	41.1387	42.9508	46.2427	17.014	27.0038	37.0844	26.0897	36.5857	62.8714	80.195	63.4189
301	14QM321	9.57143	9.66667	25.8571	23.25	4.136	6.32	4.2	4.5292	41.4894	38.3966	39.0476	42.1266	15.6533	30.3177	31.3506	23.4578	37.7286	77.6429	74.42	61.0933
302	14QM321H	12.8571	9.85714	21.4286	18.625	4.632	5.452	4.89333	5.25	41.4508	40.0587	39.5095	44.0838	19.1443	29.1129	34.9794	21.528	46.1857	73.6857	79.3475	53.7411
303	14QM380	10.7143	9.125	22.1429	21	4.656	5.764	4.65333	5.212	40.1203	35.8085	37.5358	40.7751	16.7244	27.1169	30.2648	19.491	41.6857	72.2429	74.2238	54.3485
304	14QM322H	10.4286	10.5	22.4286	25	4.84	5.452	4.16	5.4904	42.562	40.2054	38.7821	38.591	18.2044	28.6322	37.6663	21.756	42.7714	73.8286	97.6037	60.144
305	14QM322	9.66667	13.375	26.4286	27.875	4.524	6.65357	4.85333	4.9972	39.2573	35.6951	40.1099	38.4375	10.1546	34.3627	36.051	31.7656	25.8667	85.6714	93.7913	88.9915
306	14QM323	8.6	9.5	19.2857	21	3.96	5.204	4.08	4.908	43.7374	40.5073	41.8301	43.4882	12.1415	21.9309	21.145	19.418	27.76	52.4286	48.6225	50.464
307	14QM323H	12.4286	11.125	22.2857	23.75	3.896	5.204	4.78667	5.4796	42.7105	40.2767	39.5543	41.9812	19.6407	32.0503	36.8773	23.6295	45.9857	81.0286	87.8425	62.745
308	14QM380	8.66667	12.625	18.8571	20.25	4.92	4.84	5.01333	4.8384	39.5935	39.3388	38.2979	41.8485	16.2993	22.7818	27.744	27.573	41.1667	59.4857	66.2963	71.0535
309	14QM324H	7	12.625	17.8571	21.5	4.82	5.36	4.89333	5.2888	43.4855	40.3731	40.0545	44.9705	9.07604	26.8594	30.9302	28.6335	20.8714	67.0571	68.7788	70.4475
310	14QM324	5	7.85714	17	22.5	4.216	4.856	4.06667	5.0096	42.4099	41.598	41.6393	44.9058	5.13866	20.3319	34.7498	16.72	12.1167	48.8286	77.3838	43.4971
311	14QM325	10	8.57143	20.8571	22.75	3.072	4.636	3.53333	4.1244	45.9635	44.176	44.1509	46.8335	14.3669	24.9705	35.3716	-	31.2571	56.5571	75.5263	-
312	14QM325H	6.42857	12.75	22.7143	22.375	4.352	-	4.18667	4.8908	44.9449	-	42.6752	46.6672	8.57163	31.5674	35.5219	-	19.0714	73.9714	76.1175	-
313	14QM380	9.57143	8.75	19.7143	17.75	4.912	5.48	4.65333	5.1468	38.4365	37.0073	38.3954	45.4418	11.7121	18.8576	31.9172	17.85	30.4714	49.1143	70.2375	49.84
314	14QM326H	10.8	11.625	22.5714	20.375	4.952	5.696	4.68	5.0636	42.2456	38.8343	40.1709	44.5296	13.9326	35.2357	36.0272	25.7145	32.98	87.7143	80.9062	66.216
315	14QM326	8.28571	15.75	18	21.75	4.22	5.524	3.82667	4.9572	40.2844	36.7125	38.676	42.8548	12.2982	25.3328	33.6164	31.941	30.5286	65.5	78.4425	87.003
316	14QM327	9.28571	10.375	20.2857	19	4.336	5.26	4.26667	4.886	44.3727	39.924	43.4375	41.9321	11.6447	21.8677	24.504	20.833	26.2429	50.3429	58.4375	55.3195
317	14QM327H	8	11.375	18.5714	22.125	4.824	5.832	5.05333	5.392	43.4494	39.0261	39.8417	44.1691	11.9424	23.4724	25.3012	25.8895	27.4857	58.9143	57.2825	66.339
318	14QM380	5.2	11.375	19.7143	24	4.232	5.536	4.65333	5.4904	40.1701	35.6214	38.6819	40.2448	6.39509	27.4863	30.3843	23.66	15.92	71.0571	75.4988	67.067
319	14QM328H	6.85714	6.33333	19.7143	25	3.428	5.364	4.54667	5.8068	42.9405	38.3296	42.6686	42.247	10.3241	24.2541	28.0321	13.0213	24.0429	56.8429	66.3529	33.972
320	14QM328	10.4286	7.625	22.1429	19.875	3.436	5.38	4.16	4.8508	44.3539	38.29	41.0256	40.1583	15.6126	19.2117	14.0499	15.7075	35.2	46.8286	34.9862	41.0225
321	14QM329	13.5714	9.5	20.8571	23.25	4.24	5.448	4.28	-	37.7358	38.8399	37.0717	-	16.8841	22.4548	-	20.102	44.7429	60.5714	72.9562	51.756
322	14QM329H	14	16.75	23.5714	20.75	4.188	6.032	4.84	5.4092	37.5358	39.7878	40.2204	42.3427	15.2958	35.3422	36.2538	40.2	40.75	87.8714	85.62	101.036
323	14QM380	9.5	11.625	20.1429	21.875	4.144	5.18	5.18667	5.2124	35.7143	37.0656	37.4036	42.0382	8.3	20.7964	29.2376	26.8305	23.24	55.6	69.55	72.0285
324	14QM330H	14.1429	13	25.2857	18.75	4.624	4.952	4.69333	5.704	38.2353	38.5299	37.7841	38.3029	15.4197	30.2273	26.9801	30.888	40.3286	80	70.4388	78.104
325	14QM330	11.8333	6.875	17.8571	20.875	3.74	6.128	4.73333	4.9028	39.2513	38.3812	38.8732	36.3466	11.6184	18.4204	25.6407	16.17	29.6	47.3857	70.545	42.13
326	14QM331	10.8571	7.28571	21	15.5	4.355	5.608	4.62667	4.7224	34.6728	38.4451	38.3285	36.0325	9.15362	24.8259	14.2689	15.708	26.4	64.7714	39.6	40.8583
327	14QM331H	7.6	8.75	22.2857	21.75	4.772	5.748	4.81333	5.64	39.145	37.6479	37.9501	40.2908	8.57276	25.985	27.9719	18.935	21.9	68.4714	69.425	50.295
328	14QM380	10.5714	10.125	20.4286	19	5.164	5.536	4.81333	5.4116	35.6313	37.8613	35.4571	39.1308	12.4913	20.0586	23.6692	24.1785	35.0571	56.5714	60.4875	60.669
329	14QM332H	10.5	10	21.7143	21.875	3.836	5.496	4.8	5.022	40.5631	39.9563	41.6667	40.7168	11.9526	32.381	31.1586	24	29.4667	77.7143	76.525	60.44
330	14QM332	5.71429	12.75	19.2857	21.25	3.484	5.324	4.25333	5.024	37.5431	41.4726	39.8119	42.8105	5.4062	22.2549	28.56	25.449	14.4	55.9	66.7125	64.107
331	14QM333	10.4286	16.875	22	20.75	3.896	5.276	4	4.9808	41.4784	42.9113	41.3333	45.8721	7.80486	27.5989	34.1518	38.205	18.8167	66.7714	74.45	89.0325
332	14QM333H	9.66667	11	19.5714	24.625	4.14	5.904	4.52	5.6264	41.7391	41.3957	39.233	45.8268	14.4835	29.0829	51.8473	25.872	34.7	74.1286	113.137	64.02
333	14QM380	-	11	19.4286	22.5	4.116	5.276	4.46667	5.242	33.139	37.4526	42.3881	41.4727	-	32.6388	34.0076	20.108	-	77	82	52.184
334	14QM334H	-	14.25	19.4286	22.5	4.14	5.204	4.64	5.6592	39.3237	42.0446	41.6667	43.7447	-	31.0714	37.1524	29.241	-	74.5714	84.93	72.618
335	14QM334	8.28571	19.5	17.7143	25.125	2.776	5.016	4.70667	4.8408	40.2017	40.4306	40.7932	40.704	10.3606	27.9142	36.7832	39.546	25.7714	68.4286	90.3675	97.812
336	14QM335	-	15	22.5714	26.125	3.592	5.244	4.89333	4.8624	40.0891	40.8085	42.7793	42.1273	-	34.2601	26.159	32.1	-	80.0857	62.095	78.66
337	14QM335H	13.8	14.875	20.7143	18.375	4.528	5.752	4.2	5.476	41.9611	40.0556	43.1746	44.2221	14.5857	33.3246	23.7467	28.56	34.76	77.1857	53.6988	71.519
338	14QM380	14	14.75	18.5714	15.625	4.5	5.824	4.53333	5.0792	39.0222	36.7445	41.7647	40.7229	16.0381	27.1232	25.0797	28.202	41.1	64.9429	61.5862	81.243
339	14QM336H	9	16.75	23.7143	19.5	4.028	5.728	4.04	5.4248	43.1976	41.0615	41.5842	38.9028	10.0218	28.705	25.2508	39.664	23.2	69.0286	64.9075	96.48
340	14QM336	14	11.2857	22.5714	24.4286	4.7	5.3	4.58667	4.8248	38.383	38.566	40.6977	38.1446	13.3445	23.2384	26.7731	23.068	34.7667	57.1	70.1886	59.8143
341	14QM337	5.5	11.25	22.2857	19.625	3.356	4.548	3.48	5.124	41.7163	40.8091	42.5287	39.7424	5.6317	31.3011	23.8802	20.88	13.5	73.6	60.0875	51.165
342	14QM337H	6	13.25	22.7143	21	3.568	5.208	4.52	4.7684	45.0673	39.2473	41.8879	41.1627	8.49969	34.4737	28.2324	27.083	18.86	82.3	68.5875	69.006
343	14QM380	9.6	12.1429	18.7143	20.125	4.592	5.496	5.24	4.4784	38.9373	33.9884	36.1323	40.5949	11.65	19.7282	21.0078	22.1971	29.92	54.6	51.75	64.0657
344	14QM338H	8.85714	14.875	20.5714	15.875	3.872	5.484	4.74667	5.316	45.4545	42.3778	40.7303	39.9549	13.9091	30.7107	27.7936	34.5695	30.6	75.4	69.5625	81.5745
345	14QM338	6.71429	16.375	21.5714	27.75	3.468	5.464	4.37333	5.2948	44.5213	45.1684	42.9878	42.4492	8.45269	27.0209	34.3308	36.025	18.9857	62.8571	80.875	85.674
346	14QM339	10.4286	15.75	25	21.7143	4.34	4.988	4	4.62	42.4885	41.2189	43	41.9221	11.4051	26.7767	16.5173	32.382	26.8429	62.2714	39.4	78.561
347	14QM339H	12.2857	11.75	24.1429	25.75	4.176	5.824	4.85333	5.3772	42.1456	41.5522	42.8571	40.9581	13.8478	35.302	35.3929	25.051	32.8571	82.3714	86.4125	62.98
348	14QM380	9.75	8.85714	17	17.625	4.588	5.548	5.10667	5.5132	37.6635	39.2213	38.3812	40.1509	11.525	21.5483	12.783	16.7931	30.6	56.1429	31.8375	48.2183
349	14QM340H	9.66667	11.25	24.8571	20	4.504	5.732	4.6	5.3372	37.7442	38.1019	37.6812	41.2501	10.4803	29.5582	25.539	24.57	27.7667	78.4429	61.9125	64.485
350	14QM340	-	9.5	23.7143	22	3.816	5.432	4.93333	5.5624	40.2516	38.5862	38.1081	39.6519	-	30.4212	28.6907	19.912	-	79.8286	72.3563	51.604
351	14QM341	8.85714	13	18.7143	17.5	4.072	5.216	4.85333	4.7764	39.4892	40.9509	40.3846	36.7306	9.122	29.0365	16.4232	25.948	23.1	71.9	44.7125	68.9
352	14QM341H	9.28571	8.5	22.7143	28.75	4.624	5.208	4.6	5.4244	42.2145	40.937	40.8696	40.5944	11.4522	34.418	28.2131	16.592	27.1286	84.2143	69.5	43.486
353	14QM380	12	12.3333	19.2857	26.25	4.684	5.464	4.98667	5.5792	40.0512	36.7496	37.4332	40.7299	20.5763	21.9893	31.4078	22.1507	51.375	58.7429	77.1125	65.2187
354	14QM342H	10.5714	9	27.1429	25.875	3.916	5.132	5.33333	5.366	43.5138	38.6594	42.25	41.6698	15.4188	39.8357	39.0904	17.856	35.4343	94.2857	93.81	46.188
355	14QM342	10	6	22.1429	26.5	4.288	5.64	5.41333	5.0276	40.3918	38.9362	38.9163	37.9346	11.3559	29.9544	31.8328	13.176	28.1143	76.9714	83.915	33.84
356	14QM343	10.5	10.2857	24.2857	22.25	3.89268	5.148	4.70667	5.4704	42.3559	38.5392	40.7932	40.5309	15.8905	33.1707	34.0292	20.4069	37.5167	81.3143	83.9587	52.9509
357	14QM343H	-	10.5	21.8571	26.5	4.328	4.848	4.61333	5.4892	44.085	39.1914	39.3064	40.3483	-	32.6917	40.9964	19.95	-	83.1714	101.606	50.904
358	14QM380	14	10.2857	22.4286	26.875	4.692	5.592	4.26667	5.6792	40.7502	34.2632	38.125	40.9424	17.9505	30.9521	29.11	22.2583	44.05	81.1857	71.1	57.0651
359	14QM344H	15.3333	10.125	24.4286	29.5	4.848	5.156	4.41333	5.4608	43.4818	41.0396	45.3172	40.6314	20.1756	34.9007	46.6022	21.4245	46.4	77.0143	114.695	52.2045
360	14QM344	9.4	10.125	20.7143	28.125	4	5.668	5.04	4.8464	39.3	39.3084	39.9471	40.5827	13.5506	27.9858	27.054	20.5335	34.48	70.0571	66.6637	52.164
361	14QM345	10.8571	12.5	25.2857	26.5	4.216	5.396	4.76	5.4892	44.4023	44.1809	42.8571	43.2923	14.3039	37.4388	46.6999	29.9	32.2143	87.3571	107.871	67.05
362	14QM345H	6.85714	11.5	18	27.5	3.656	5.388	4.77333	5.5604	44.8578	42.7617	43.2961	45.9535	10.8812	21.512	47.08	26.496	24.2571	49.6857	102.451	61.962
363	14QM380	9.57143	10.875	22.5714	30	4.132	4.57143	5.16	5.0192	39.4966	37.8125	38.2429	41.1062	13.0677	23.9401	29.0471	25.056	33.0857	62.6	70.6637	60.987
364	14QM346H	10.5714	10.1429	24.4286	29.75	4.016	5.596	4.54667	5.5632	40.4382	41.9585	43.4018	45.1826	13.5122	34.0456	45.6062	22.4766	33.4143	78.4429	100.937	53.2297
365	14QM346	10	10.25	21.7143	26	3.816	4.888	4.46667	5.0432	46.8553	43.0442	42.9851	46.6926	15.5091	29.8992	37.0681	20.131	33.1	69.5571	79.3875	46.248
366	14QM347	14.6667	11.875	24.8571	27.625	4.08	4.968	4.90667	5.0116	40.7843	38.4863	40.2174	41.5117	22.1867	35.9773	36.0425	24.13	54.4	89.4571	86.825	62.2725
367	14QM347H	17.4286	13.5	22	24.125	3.54954	5.288	4.98667	5.526	-	39.2587	39.5722	41.1147	-	31.7086	32.9843	30.51	59.9429	80.1286	80.225	74.736
368	14QM380	15.5	6.83333	25.5714	26.5	4.776	5.896	5.05333	5.248	37.3534	35.2782	37.2032	41.3872	16.8464	31.9044	29.8453	15.3067	45.1	85.7571	72.1125	39.032
369	14QM348H	14.5	6.71429	24.7143	33.25	4.164	5.508	5.14667	5.1488	44.2843	39.5062	40.9326	41.9515	13.4182	32.4771	39.6547	14.9594	30.3	79.3429	94.525	37.6537
370	14QM348	-	6.71429	22.5714	27.625	3.8	5.036	4.02667	5.2108	40.8421	38.2049	40.7285	40.7001	-	31.262	27.7066	14.1806	-	76.7571	68.075	36.0691
371	14QM349	-	11.875	26.1429	29.25	3.428	4.824	3.4	5.026	42.8238	41.2935	43.5294	45.0378	-	26.3664	35.0169	23.655	-	60.5714	77.75	57.285
372	14QM349H	11.6667	11.5	22.2857	22	4.472	5.58	4.93333	5.2008	40.8766	39.8566	43.7838	44.8239	13.4348	31.4868	25.4006	26.358	32.8667	71.9143	56.6675	65.55
373	14QM380	-	10.125	20	19	4.60526	5.776	4.48	5.5796	36.4571	37.6039	37.7976	41.874	-	22.5274	24.881	-	-	59.6	59.4188	-
374	14QM350H	9.75	15.7143	21.5714	17.875	4.568	5.884	5.82667	5.6428	40.718	38.8851	40.2746	44.5453	11.2687	31.0172	34.6317	35.5143	27.675	77.0143	77.745	87.8743
375	14QM350	-	6	18.4286	18	5.02	5.912	4.57333	5.5744	43.745	37.6184	38.7755	43.8361	-	26.2178	29.9412	14.376	-	67.6143	68.3025	37.32
376	14QM351	-	8.5	24.7143	19	4.51429	5.632	4.66667	5.7984	39.3987	39.6307	39.7143	42.3151	-	28.2596	29.6121	19.924	-	71.1571	69.98	47.022
377	14QM351H	14.75	-	24.8571	27.625	3.988	-	5.01333	5.1084	42.2267	38.5857	41.7553	44.1391	15.0221	36.7864	37.6148	-	35.575	88.1	85.2188	-
378	14QM380	13.3333	8.57143	19.8571	21.375	3.596	5.332	4.09333	5.1248	43.604	36.9092	40.7166	41.6406	14.2948	26.9544	34.6606	17.5543	32.7833	66.2	83.2375	46.6286
379	14QM352H	-	10.625	29.2857	20.375	4.284	5.98	4.74667	5.4648	45.0047	41.2709	41.8539	46.0913	-	38.7209	30.7591	26.2225	-	92.5143	66.735	63.5375
380	14QM352	-	8.6	26.1429	22.25	4.612	5.66	5.16	5.88	43.7121	40.636	41.6021	47.2857	-	33.5669	37.1748	20.1584	-	80.6857	78.6175	48.4008
381	14QM353	13	10	22.2857	24.875	3.936	5.164	4.42667	5.1168	42.378	38.8846	40.3614	45.0125	14.1543	30.6343	41.9826	20.32	33.4	75.9	93.2688	52.44
382	14QM353H	17.5	9.5	21.8571	29.875	5.232	5.356	5.02667	5	41.1315	34.578	39.7878	44.8	19.5786	30.6934	38.9021	19.684	47.6	77.1429	86.835	55.176
383	14QM380	15.4	8	18.2857	24.375	4.184	4.964	4.54667	4.9544	39.1013	39.0814	38.7097	42.7337	19.6132	24.7355	34.6159	17.408	50.16	63.9	81.0038	47.648
384	14QM354H	13.1667	-	25.1429	22.75	3.908	-	4.25333	5.3508	42.8864	39.0983	41.6928	44.8232	16.9759	34.4263	31.6082	-	39.5833	82.5714	70.5175	-
385	14QM354	10.8571	8.375	22.7143	26	4.344	4.068	4.29333	5.2396	43.186	46.5093	42.5466	46.1562	12.1908	33.1985	36.453	18.023	28.2286	78.0286	78.9775	44.6555
386	14QM355	10.3333	-	21.8571	28.125	4.312	5.62	5.18667	5.1016	43.321	38.7189	39.8458	42.0731	9.23459	28.4499	41.4735	-	21.3167	71.4	98.575	-
387	14QM355H	13	-	25.2857	24.125	4.524	5.368	4.92	5.64	41.6446	37.8539	41.4634	44.2624	14.1175	39.4436	37.7846	-	33.9	95.1286	85.365	-
388	14QM380	9.42857	8.85714	22.2857	25.875	4.38	5.412	4.66667	5.8284	39.726	38.2853	41.1429	43.9366	12.6499	34.513	41.91	19.3794	31.8429	83.8857	95.3875	49.2811
389	14QM356H	9.57143	12.2857	18.8571	25.5	3.844	5.632	4.64	5.5912	45.6816	41.1932	43.1034	44.7847	14.455	27.2291	30.7783	28.5029	31.6429	63.1714	68.725	69.1931
390	14QM356	13.4286	9.875	22.4286	26.25	2.6	4.316	3.68	4.67	46.6154	41.7053	43.4783	42.758	14.8703	31.2981	29.0685	17.775	31.9	71.9857	67.9838	42.6205
391	14QM357	11	13.7143	24.5714	31.375	3.408	5.54	4.33333	4.6312	42.2535	39.4946	40	43.6345	9.78169	29.4457	34.5416	26.496	23.15	73.6143	79.1613	65.5543
392	14QM357H	-	10.1429	20.5714	28.75	5.028	5.584	4.70667	5.4052	40.3341	38.9685	42.7762	42.8328	-	35.0459	41.9328	22.0709	-	81.9286	97.8988	56.6377
393	14QM380	13.2	-	18.7143	26.375	4.02	6.064	5.02667	4.8184	40.6965	38.9182	38.992	38.3447	13.6496	28.7483	31.7973	-	33.54	73.7286	82.925	-
394	14QM358H	-	-	22.1429	23.25	4.072	5.032	4.36	5.826	42.1415	40.8585	43.7309	43.8517	-	37.1962	37.1643	-	-	85.0571	84.75	-
395	14QM358	11.8571	9.75	20.8571	27.875	3.304	5.02	4.68	5.2012	47.5787	45.8964	41.8803	44.0129	16.4826	31.5239	41.0437	22.464	34.6429	75.2714	93.2537	48.945
396	14QM359	9.71429	12.375	21.2857	19.75	4.5	4.388	4.6	5.3024	43.5556	38.9243	39.7101	39.1973	15.0951	30.6846	23.5091	24.75	34.6571	77.2714	59.9763	62.172
397	14QM359H	16.8571	14.625	21.5714	26.625	5.188	5.688	4.6	5.5432	41.8658	37.7637	42.3188	40.4532	22.8049	34.7861	37.2963	31.4145	54.4714	82.2	92.1962	83.187
398	14QM380	-	9.125	19.7143	28.625	4.644	5.672	4.28	5.2708	37.64	37.5176	36.7601	41.6104	-	25.6533	39.7868	18.7245	-	69.7857	95.6175	50.8445
399	14QM360H	10.5714	-	19.1429	19.5	4.424	5.828	5.09333	5.3416	39.2405	41.5237	40.0524	41.9799	14.149	27.9737	34.3926	-	36.0571	69.8429	81.9262	-
400	14QM360	7.4	-	20.7143	15.625	3.488	4.992	4.88	5.4028	39.4495	37.1795	39.8907	42.0523	10.6908	34.0667	23.9251	-	27.1	85.4	56.8937	-
401	14QM361	9.25	8	21.2857	19.375	4.332	6.4	5.29333	5.9488	38.8735	37.9375	43.5768	42.5229	13.0226	27.4659	29.9334	19.424	33.5	63.0286	70.3937	51.2
402	14QM361H	13.6667	10.8571	19.8571	21.75	5.168	5.824	4.57333	5.7216	39.4737	38.9423	39.6501	41.4779	19.6513	24.0903	29.4783	22.496	49.7833	60.7571	71.07	57.7166
403	14QM380	12.7143	7.125	21.1429	22.625	3.94	5.648	5.13333	5.4512	38.5787	37.6062	41.2987	41.8917	14.2355	24.0771	29.8169	13.5945	36.9	58.3	71.1763	39.5865
404	14QM362H	19.4	11.8571	27.4286	23.25	4.232	5.54	5.61333	4.8868	42.0605	39.5668	39.905	40.0753	30.7715	40.6005	41.0807	25.9909	73.16	101.743	102.509	65.6886
405	14QM362	12	11.25	26.1429	23.875	4.2	5.996	5.06667	6.054	42.1905	37.6918	41.3158	39.3062	20.6311	35.4017	33.7808	25.425	48.9	85.6857	85.9425	67.455
406	14QM363	13.3333	11.7143	24.7143	25.375	4.836	6.148	4.74667	5.5312	40.3639	37.0202	39.8876	41.387	15.3652	22.0294	31.4666	23.7097	38.0667	55.2286	76.03	62.9291
407	14QM363H	15	9.25	20.8571	23.75	4.168	6.092	4.74	5.5216	41.9386	39.4616	40.225	41.4662	24.564	27.0485	36.9837	21.275	58.5714	67.2429	89.19	55.019
408	14QM380	13.4286	7.57143	23.4286	22	4.428	5.488	4.8	5.4464	35.682	35.277	37.7778	41.3043	13.7478	26.5416	25.5462	15.1429	38.5286	70.2571	61.8487	42.0669
409	14QM364H	11.75	11.875	25.5714	24.75	4.548	6.864	4.70667	5.4668	42.832	39.9184	43.6261	41.2453	11.7895	33.5921	29.7394	32.5375	27.525	77	72.1038	81.51
410	14QM364	10.1429	9	19.7143	25.75	4.492	4.884	4.77333	5.1328	39.8931	40.0491	42.1788	42.6356	10.0189	23.1079	29.0732	17.604	25.1143	54.7857	68.19	43.956
411	14QM365	16.4286	7.375	23.1429	20.375	3.432	5.336	4.36	5.6576	41.6084	41.0045	38.2263	-	18.4503	23.2471	-	13.334	44.3429	60.8143	65.7225	35.1345
412	14QM365H	17.2857	12.875	25.1429	29.875	5.336	6.064	5.04	5.5236	42.1289	40.4354	41.5344	41.3933	26.7097	34.3133	40.3481	25.853	63.4	82.6143	97.475	64.0145
413	14QM380	11.6667	10	17.8571	30.125	3.68	5.372	5.05333	5.2704	37.5	37.5279	35.6201	39.4885	13.45	20.9395	34.2118	19.36	35.8667	58.7857	86.6375	54.88
414	14QM366H	16	16	23.1429	25.5	4.872	5.612	4.69333	5.914	41.4614	38.0613	39.4886	40.4396	22.2482	35.3085	23.2983	34.176	53.66	89.4143	57.6125	89.792
415	14QM366	16	11.25	22.8571	21.5	4.884	4.964	5.00667	4.6092	39.8034	37.4698	42.0772	39.816	23.6034	29.2858	24.666	20.925	59.3	69.6	61.95	55.845
416	14QM367	11.8571	13	24.8571	19.75	5.296	6.0871	4.54667	5.7252	38.6707	34.4992	37.2434	36.8756	12.231	27.5016	26.85	27.3	31.6286	73.8429	72.8125	79.1323
417	14QM367H	15.2857	12.5	24.8571	21.375	5.284	5.828	4.96	6.1448	39.5912	38.1606	41.129	40.1055	19.2074	34.0255	26.3543	23.6	48.5143	82.7286	65.7125	62.25
418	14QM380	13.6	11.25	26.4286	28.875	4.708	5.332	5.02667	4.9308	37.2133	36.6842	40.0531	44.0091	11.0747	35.5843	36.511	23.175	29.76	88.8429	82.9625	64.62
419	14QM368H	15	9.5	24.7143	29.125	4.408	5.548	4.70667	4.9392	41.833	40.0144	41.9263	44.9223	21.3181	38.1709	47.5502	19.228	50.96	91.0429	105.85	48.222
420	14QM368	13.1667	12.75	20.5714	32.5	3.548	6.336	4.66667	4.4644	40.9245	40.2778	42.5714	48.3648	15.7395	32.184	34.6534	26.52	38.46	75.6	71.65	62.067
421	14QM369	17.5714	7.625	19.5714	26.125	4.724	4.86	4.32	5.2744	42.591	41.4815	42.5926	41.3469	19.1051	25.5799	23.1077	15.372	44.8571	60.0571	55.8875	37.0575
422	14QM369H	15.2857	16.375	20	32.75	4.892	5.912	5.14667	4.9792	43.2543	39.9188	42.487	44.465	19.2976	32.1263	39.8795	32.4225	44.6143	75.6143	89.6875	79.779
423	14QM380	12.75	8.375	22.5714	23	4.484	5.544	4.41333	5.8004	40.3211	34.2713	38.0665	39.3283	8.76985	30.7577	21.6306	18.224	21.75	80.8	55	46.833
424	14QM370H	10	12.125	24.7143	24	3.648	5.668	4.69333	6.1448	40.0219	39.4495	40.0568	40.9387	11.1661	36.6348	28.9027	25.9475	27.9	91.4571	70.6	66.7845
425	14QM370	8.5	12.25	18.8571	24.75	3.628	4.916	3.84	5.108	40.2426	37.1847	38.8889	39.8356	9.33627	23.2333	22.5668	22.393	23.2	59.7429	56.65	60.221
426	14QM371	7.57143	10.75	17.2857	28.5	4.068	5.644	4.93333	4.9324	39.1347	37.7746	38.3784	37.4503	5.62422	18.7615	25.6722	22.919	14.3714	48.8857	68.55	60.673
427	14QM371H	12	12.625	20.2857	30.5	4.664	5.728	4.81333	5.738	42.3671	37.3603	39.0582	39.1356	17.9213	30.8839	27.3215	26.765	42.3	79.0714	69.8125	69.7405
428	14QM380	13.4286	7.25	22.1429	30.5	4.368	5.632	5.4	5.3908	39.1941	35.7955	36.5432	40.3725	15.4033	28.6029	26.0857	15.776	39.3	78.2714	64.6125	39.904
429	14QM372H	14.7143	13.5	23.5714	22.2857	4.744	6.096	5.36	5.5716	41.9899	39.2388	40.5473	38.6675	18.2296	35.3688	21.477	32.292	43.4143	87.2286	55.5429	82.296
430	14QM372	11.5714	7.875	20.7143	26.875	4.132	5.672	4.69333	5.1808	39.4966	36.9535	38.9205	37.8938	11.7192	29.0458	20.7989	16.506	29.6714	74.6286	54.8875	44.667
431	14QM373	12.4286	10.625	14.8571	20.25	4.424	5.828	5.24	5.4212	40.2351	35.5525	39.1858	37.7186	16.4619	18.6972	22.2049	22.015	40.9143	47.7143	58.87	61.9225
432	14QM373H	13.2857	11.875	19.8571	21	4.328	5.424	5.18667	5.4916	41.4048	37.4631	39.3316	38.7792	20.6314	25.2059	22.745	24.13	49.8286	64.0857	58.6525	64.41
433	14QM380	17.25	7.75	21.1429	22.625	4.084	6.196	4.73333	4.78	37.904	37.2498	36.6197	37.4226	22.3634	25.6861	21.0193	17.763	59	70.1429	56.1675	49.445
434	14QM374H	11	14.875	15.1429	27	4.668	5.9	5.28	5.75	39.8458	37.2881	42.1717	38.5878	16.3633	24.1463	32.2488	32.13	41.0667	57.2571	83.5725	82.8835
435	14QM374	7	9.75	24.2857	24.375	3.292	4.008	3.89333	4.4684	48.4812	40.6188	42.1233	45.4659	8.10848	29.8474	32.3109	15.873	16.725	70.8571	71.0662	39.078
436	14QM375	16	7.875	20.2857	19.5	2.33333	4.836	3.56	3.6648	46.7347	44.1687	48.3146	47.5551	19.0288	23.7915	17.791	16.0965	40.7167	49.2429	37.4112	36.099
437	14QM375H	15.4	9	19.8571	22.5	3.892	5.552	4.48	5.3864	41.0072	41.4986	43.4524	46.2647	20.8481	28.2565	32.2019	19.332	50.84	65.0286	69.6037	48.276
438	14QM380	17.1429	8.875	19.4286	22.125	4.048	5.592	4.68	5.9824	38.9328	41.2732	40.1709	40.92	18.5431	26.8858	31.4419	17.1465	47.6286	66.9286	76.8375	50.2325
439	14QM376H	14.4	13.25	18	24.125	4.788	5.84	5.16	5.7448	41.7711	37.3973	37.7261	42.0972	16.9507	26.4352	42.3403	29.203	40.58	70.0714	100.578	72.981
440	14QM376	8.2	8	14.8571	19.5	4.116	6.412	4.74667	5.3176	38.9699	37.3051	39.6067	41.3871	13.6706	21.9761	27.6843	19.136	35.08	55.4857	66.8912	51.296
441	14QM377	9.85714	14.875	21.2857	24.625	4	4.8	4.61333	4.7156	37.2	38.6667	42.4855	40.9619	13.7215	33.2419	36.386	27.608	36.8857	78.2429	88.8287	71.4
442	14QM377H	11.8	7.75	16.7143	24.625	4.232	5.16	4.70667	5.3648	40.6427	38.6822	39.6601	41.8431	15.7856	25.0765	35.3972	15.624	38.84	63.2286	84.595	42.222
443	14QM380	11.2857	11.125	20.1429	25.625	4.412	4.744	3.94667	4.664	37.6247	38.5329	37.1622	43.4906	13.002	19.8924	37.4666	19.4465	34.5571	53.5286	86.1487	50.908
444	14QM378	10.4286	15.125	20.8571	17.25	5.148	5.58	4.92	5.9216	-	36.7025	38.2114	39.057	-	31.2296	22.055	32.7305	44.9429	81.7286	56.4688	91.7785
445	14QM378H	12	10	22.1429	22.625	4.9	6.044	5.4	5.784	38.3673	39.4441	42.4691	41.4246	18.401	38.0463	35.1343	19.16	47.96	89.5857	84.815	52.08
446	14QM379	8.28571	7.5	21	21.5	3.31875	5.172	5.08	4.8728	39.7363	37.8964	41.7323	41.0031	6.19887	30.0472	15.5294	14.7	15.6	72	37.8737	38.79
447	14QM379H	14.8	15.25	21.2857	24.75	4.44	5.336	4.65333	5.8716	39.1892	39.8801	41.8338	41.8012	18.9597	33.975	25.6461	34.526	48.38	81.2143	61.3525	86.559
448	14QM380	10	15.875	22.1429	26.875	4.532	5.796	5.08	5.1408	36.7167	36.784	37.2703	41.2465	9.04699	29.6512	31.5397	36.6395	24.64	79.5571	76.4663	92.9005
449	M父本	9.75	9.5	19.5714	23.5	3.752	5.532	5.08	5.6068	41.3646	38.3948	40.4199	38.3106	14.9533	26.8273	17.9461	23.788	36.15	66.3714	46.8438	57.836
450	M正交F1	9.57143	14.25	23	23.5	4.836	6.344	4.54667	5.5728	36.7246	37.1375	39.0029	41.0135	11.9197	34.6402	33.7362	33.573	32.4571	88.8143	82.2562	90.402
451	M母本	10.6667	8.75	22.1429	26.875	3.708	6.22	4.88	5.7268	39.8058	37.6849	39.3443	45.8057	11.8422	30.2445	34.423	17.885	29.75	76.8714	75.15	50.855
452	竞争对照	11.5	13.75	21.5714	20.625	5.876	6.428	5.50667	6.9384	42.2056	38.8301	42.615	40.1995	23.3713	39.3154	41.5798	34.32	55.375	92.2571	103.434	88.385
453	14QM203	10	11.25	19.4286	24.125	4.364	4.86	4.70667	5.0468	39.5967	37.037	40.5099	39.5894	9.05445	26.6902	21.3357	20.25	22.8667	65.8857	53.8925	54.675
454	14QM203H	13.7143	14.625	21.5714	24.875	4.272	5.608	4.84	5.3584	40.4494	39.515	39.6694	44.1923	14.6947	30.3018	40.2128	32.409	36.3286	76.3857	90.995	82.017
455	14QM380	11.5	14.625	20.1429	35.625	4.98	5.836	4.76	4.8564	35.502	37.0117	39.4958	44.6998	11.2896	23.0148	32.1118	31.9995	31.8	58.2714	71.8388	86.5215
456	14QM204H	-	17.375	27	26.375	4.02	5.172	4.97333	5.3232	41.194	38.6698	42.6273	44.3568	-	41.1963	38.2006	34.75	-	96.6429	86.1213	89.8635
457	14QM204	16.25	17.75	22.4286	28.125	3.912	4.68	4.04	4.5948	38.1391	37.0085	41.5842	41.0638	19.4223	27.499	30.5761	30.743	50.925	66.1286	74.46	83.07
458	14QM205	12.5	19.125	26	26.25	4.336	5.784	4.6	4.46	42.0664	38.8658	43.1884	44.861	15.3683	33.2181	25.6543	42.993	36.5333	76.9143	57.1863	110.619
459	14QM205H	10.5	12.875	24	27.875	4.896	5.312	4.36	5.1176	40.3595	37.1988	40.6728	46.0919	11.454	31.6725	41.8186	25.441	28.38	77.8714	90.7287	68.392
460	14QM380	8	10.5	18	25.5	4.212	4.936	4.94667	5.15	40.1709	39.141	38.2749	42.8971	5.56654	22.7134	27.1013	20.286	13.8571	59.3429	63.1775	54.81
461	14QM206H	14.5	10.875	24	23.875	4.1	5.356	4.57333	4.9236	39.9024	37.1173	43.1487	45.8689	16.5894	35.2032	20.8761	21.6195	41.575	81.5857	45.5125	58.2465
462	14QM206	10.6	11.5	20.8571	26	3.58	5.424	4.02667	4.296	41.676	38.5693	41.7219	44.2365	7.71006	19.1026	22.0381	23.46	18.5	45.7857	49.8188	60.306
463	14QM207	14.1667	11	18	22.5	4.108	4.828	3.61333	4.906	38.0721	37.2825	38.0074	39.9837	12.0244	14.5623	17.6393	20.416	31.5833	38.3143	44.1163	57.684
464	14QM207H	12.2	7.125	18.1429	25.625	4.324	5.628	4.68	5.0208	39.778	36.9581	39.6011	43.8018	13.3336	18.9746	29.259	14.82	33.52	47.9143	66.7987	40.0995
465	14QM380	9.25	5.16667	22.7143	22.625	3.604	5.536	5.21333	5.156	39.6226	38.5838	37.3402	44.3677	4.23962	26.2288	28.0631	11.346	10.7	70.2429	63.2512	30.3593
466	14QM208H	10.25	10	22.7143	29.2857	3.904	6.292	4.84	5.6652	37.0902	39.5423	41.3223	35.0632	8.06711	30.1653	35.0201	24.12	21.75	73	99.8771	62.24
467	14QM208	10.8333	7.75	20.5714	28.125	4.232	5.824	3.98667	4.7264	40.8318	40.0412	44.4816	43.6527	13.8256	21.2749	26.2265	-	33.86	47.8286	60.08	-
468	14QM209	6.5	8.125	20.4286	28.25	3.032	5.64	4.33333	5.0108	41.4248	40.7092	44	43.8573	10.0766	26.1109	28.6761	18.655	24.325	59.3429	65.385	45.825
469	14QM209H	11.25	7.25	27.8571	26	4.18	5.66	4.8	5.638	44.689	40.2827	43.3333	44.3845	19.4248	42.0705	33.2779	16.53	43.4667	97.0857	74.9762	41.035
470	14QM380	6.6	12.125	23.4286	20.75	4.76	5.592	4.52	4.8424	36.2185	36.4092	41.2979	41.0375	7.06985	32.0826	24.2593	27.742	19.52	77.6857	59.115	68.9185
471	14QM210H	13.25	17.125	24	26.875	2.632	5.848	5.2	5.7048	41.3374	39.6717	42.0513	43.5703	9.79696	31.7848	36.8768	37.4695	23.7	75.5857	84.6375	98.229
472	14QM210	-	8.125	28.4286	22	3.44	4.424	5.04	5.8324	41.0465	37.4322	41.7989	44.606	-	25.1988	30.956	16.4125	-	60.2857	69.3987	42.25
473	14QM211	14.8	9.5	27.4286	25.125	4.436	5.5	4.05333	5.192	40.4869	39.1273	37.1711	40.9091	13.5874	21.7079	28.9601	20.444	33.56	58.4	70.7912	52.25
474	14QM211H	10	11.75	20.7143	22.625	3.928	5.992	4.94667	5.0468	41.0387	39.2523	42.3181	43.5048	14.2199	25.7959	34.2165	25.098	34.65	60.9571	78.65	62.886
475	14QM380	9.5	9.625	20.5714	23.625	4.008	5.372	4.68	5.1532	35.9281	38.1981	41.0256	42.8782	11.982	21.3451	33.348	19.943	33.35	52.0286	77.7738	52.0905
476	14QM212H	9.33333	17.125	21.2857	24.875	4.676	6.1	3.33333	5.6592	41.0607	38.4918	41.2	43.0025	14.7682	37.1918	33.5882	41.1685	35.9667	90.2714	78.1075	108.778
477	14QM212	8.8	15.375	21.7143	22.625	5.044	-	5.21333	5.4852	39.096	-	39.6419	43.9729	14.0198	34.7773	35.3157	33.2715	35.86	87.7286	80.3125	86.0385
478	14QM213	8	6.125	28.8571	23.125	3.712	4.48	6.24	4.1696	42.2414	38.5714	41.453	43.6972	6.41013	29.6626	23.2475	10.584	15.175	71.5571	53.2012	27.44
479	14QM213H	10.3333	6.625	28.7143	24.75	4.052	4.988	4.30667	4.774	42.6456	40.1764	41.4861	42.5052	13.0211	35.678	29.6782	15.1315	30.5333	86	69.8225	36.464
480	14QM380	11.8333	9.5	22.4286	24.375	4.612	5.412	4.98667	5.1108	35.7329	40.8721	37.4332	41.3869	12.7685	33	31.7644	20.368	35.7333	88.1571	76.75	51.566
481	14QM214H	12.1667	15.375	25.5714	26.875	4.428	5.468	4.69333	5.4924	42.1861	37.7469	38.6364	40.8929	15.2292	38.399	36.1953	30.504	36.1	99.3857	88.5125	78.2895
482	14QM214	5.2	15.125	22.5714	23.125	3.74	5.18	4.49333	5.2624	42.139	39.4595	41.2463	44.0407	7.1215	30.8463	38.2219	30.9155	16.9	74.7857	86.7875	78.3475
483	14QM215	9.2	12.125	18.1429	25.125	4.444	5.316	4.86667	5.016	39.964	39.0519	37.8082	40.9888	11.8533	23.5167	30.8851	25.1715	29.66	62.2	75.35	64.4565
484	14QM215H	10	12.375	23.7143	24.125	4.86	5.408	5.52	5.7436	40.6584	38.2396	39.1304	41.8762	15.3553	30.3261	31.8311	25.5915	37.7667	77.5	76.0125	66.924
485	14QM380	12.4	11.125	24.1429	20.875	4.468	5.76	4.78667	5.6448	38.8541	37.5694	35.9331	44.6074	17.6786	31.421	28.7729	24.9645	45.5	87.4429	64.5025	61.9885
486	14QM216H	7.66667	13.5	23.8571	23.125	5.008	5.344	5.01333	4.756	41.853	38.6976	39.3617	41.1606	14.0626	35.4593	29.9613	27.918	33.6	90.0857	72.7913	72.144
487	14QM216	8.85714	12.25	22.2857	24.75	4.268	4.092	4.30667	5.2992	39.269	37.9277	36.5325	38.9493	10.1763	23.7409	27.8069	24.598	25.9143	64.9857	71.3925	65.219
488	14QM217	10.6	13	22.4286	23.625	3.948	4.836	4.34667	4.9428	37.4873	38.7924	39.2638	43.1011	10.7739	25.9253	28.1326	24.388	28.74	66.0286	65.2713	62.868
489	14QM217H	9	13.875	21.6667	27	4.768	5.336	4.89333	5.398	41.0235	40.2549	42.5068	41.6006	9.44712	34.8698	35.3673	30.525	23.0286	82.0333	85.0162	77.922
490	14QM380	9.71429	13	21.5714	27.875	4.924	5.476	5.26667	4.7516	36.3119	36.0117	36.7089	51.8394	9.01574	29.1363	41.511	-	24.8286	79.3714	80.0763	-
491	14QM218H	9.28571	13.75	20.1429	25.875	4.78	5.392	4.53333	5.7296	41.4226	38.2047	42.3529	39.3535	10.4326	35.9818	28.5185	28.435	25.1857	84.9571	72.4675	75.515
492	14QM218	9.4	11.875	21.4286	23.875	4.748	5.936	5.33333	5.658	40.2696	36.186	39	39.3072	10.2204	34.2977	29.6872	19.285	25.38	87.9429	75.5263	54.15
493	14QM219	7.14286	6.375	22	20.125	4.968	5.808	4.86667	5.3196	40.4187	36.2259	40	40.3564	9.90835	33.6229	24.8288	13.3365	24.5143	84.0571	61.5237	35.445
494	14QM219H	7.16667	8.875	23.8571	23	4.316	5.532	4.36	5.3844	41.5199	39.8409	42.2018	42.8869	8.61538	32.2904	36.2876	19.7735	20.75	76.5143	84.6125	48.5285
495	14QM380	5.66667	9.75	19	22	4.444	5.76	4.38667	5.6152	38.0738	40.2083	38.6018	41.3378	6.23141	23.299	25.3179	18.837	16.3667	60.3571	61.2463	52.299
496	14QM220H	8.66667	14	20.8571	26.875	4.972	5.08	4.53333	5.3732	40.3057	38.0315	41.7647	42.7604	11.6322	35.0108	35.7503	26.208	28.86	83.8286	83.6063	66.92
497	14QM220	9.71429	13	22.1429	23.25	4.264	4.78	4.24	4.2608	40.7129	38.5774	39.9371	43.4003	8.53227	27.0146	27.5483	23.972	20.9571	67.6429	63.475	62.14
498	14QM221	9.42857	15.875	18.7143	23.625	5.216	5.36	5.06667	5.7664	39.6472	36.4179	38.9474	36.7716	12.1774	24.7538	17.324	33.8455	30.7143	63.5571	47.1125	88.138
499	14QM221H	11.7143	10.375	21.75	26.625	5.644	5.388	4.65333	5.988	39.9008	38.6043	38.6819	43.6473	10.3343	34.4366	33.9412	21.58	25.9	89.025	77.7625	55.9005
500	14QM380	12	9.375	20.8571	23.75	4.292	5.852	5.26667	5.408	38.1174	39.4395	38.2278	38.9127	11.4461	25.1648	29.2429	16.7625	30.0286	65.8286	75.15	48.1125
501	14QM222H	9.2	7.625	23.5714	26.375	3.775	5.156	4.62667	5.1064	39.9007	39.2552	38.9049	41.5244	5.03546	28.6284	24.162	15.433	12.62	73.5857	58.1875	39.3145
502	14QM222	10.2857	9.25	18.2857	24.875	3.98	5.364	4.04	4.9076	36.4824	37.733	40.264	40.802	8.64112	23.5487	28.3176	18.722	23.6857	58.4857	69.4025	49.617
503	14QM223	-	11.5	18.1429	24.75	4.836	5.528	4.18667	5.7464	40.5294	36.903	37.8981	41.4172	-	23.6646	38.3203	21.528	-	62.4429	92.5225	59.478
504	14QM223H	10.5714	12.75	18.7143	29.875	4.736	5.388	4.73333	5.2276	38.8514	38.9755	39.7183	40.7835	11.8663	27.9333	44.9909	27.795	30.5429	70.3286	110.316	71.094
505	14QM380	8	12.5	26.7143	23	3.592	6.14	4.81333	4.5028	37.8619	37.1336	36.8421	41.3432	4.49295	31.0789	34.3572	25.95	11.8667	84.3571	83.1025	69.35
506	14QM224H	9.4	11.75	19	25.375	4.8	6.532	4.96	5.3812	34.8333	38.6405	40.0538	42.9718	8.6108	24.347	33.7012	29.657	24.72	60.7857	78.4262	76.751
507	14QM224	-	7.75	19.1429	22.875	4.06	4.932	4.65333	5.1016	36.2562	36.0097	38.1089	39.6346	-	22.3318	21.752	18.228	-	58.6	54.8813	46.686
508	14QM225	12.2	6.25	21.5714	16.875	3.95333	4.716	3.89333	4.3824	34.9073	37.5742	40.411	40.2884	5.85569	14.1207	12.5247	11.075	16.775	34.9429	31.0875	29.475
509	14QM225H	10	8.25	24	20.2857	4.812	5.16	4.29333	5.808	39.069	38.062	38.5093	42.011	10.3845	18.4515	19.7512	16.302	26.58	47.9143	47.0143	43.296
510	14QM380	14.4	10.125	23.1429	21.25	4.716	6.152	4.8	5.5296	37.3198	36.2809	37.2222	42.6939	13.4426	26.7096	41.856	22.113	36.02	71.7571	98.0375	57.024
511	14QM226H	9.57143	11.75	25	25.25	4.88	5.696	5.08	4.9832	41.1475	40.8708	40.9449	42.7998	11.9622	34.4054	29.1039	27.354	29.0714	84.0286	68	66.928
512	14QM226	9.14286	9.25	20	20.375	4.228	4.58	3.96	4.7452	41.8165	39.214	39.7306	41.8275	10.0061	24.7522	25.6141	16.613	23.9286	62.3	61.2375	42.365
513	14QM227	11.6667	7.875	18.5714	-	4.468	5.34	4.78667	4.78667	41.0922	39.4007	39.2758	29.5961	12.7797	17.4665	-	16.569	31.1	44.4714	-	42.0525
514	14QM227H	13.5714	9.875	20.7143	19.125	4.496	5.884	4.97333	5.4368	39.5018	39.7689	40.7507	37.9046	16.2578	29.3347	23.3516	23.1075	41.1571	71.9857	61.6063	58.1045
515	14QM380	12.1667	10	19.1429	24	4.536	5.576	4.57333	5.3344	38.0071	36.2984	42.8571	39.5771	11.2121	18.1959	19.7302	21.96	29.5	42.4571	49.8525	58.8
516	14QM228H	15.1667	12.25	17.2857	29.125	4.892	5.412	5.30667	4.9512	41.4554	40.6504	40.201	41.5818	22.8972	22.2828	31.8044	26.95	55.2333	55.4286	76.4862	66.297
517	14QM228	10.1667	14	22.8571	23.125	4.116	5.148	3.92	4.9288	44.1205	38.7723	40.8163	42.6392	13.2067	23.6385	21.7689	28.112	29.9333	57.9143	51.0538	67.76
518	14QM229	10.1429	9.5	25.1429	21.875	4.12	5.024	4.16	4.8228	40.2913	37.5	41.3462	39.4294	9.64112	23.1479	13.9235	17.556	23.9286	55.9857	35.3125	46.778
519	14QM229H	13	11.75	22.4286	27.375	4.448	4.964	4.41333	5.1728	44.2446	39.162	42.9003	40.4964	15.67	30.8943	28.6614	25.615	35.4167	72.0143	70.775	65.941
520	14QM380	12	8.25	17.8571	32.625	4.388	5.64	4.89333	6.06	40.2917	35.461	36.7847	37.5314	17.2448	20.9778	23.5368	16.929	42.8	57.0286	62.7125	44.319
521	14QM230H	12.2	11.375	17.8571	21.875	5.308	5.484	4.82667	6.152	42.728	37.2721	38.674	39.7334	17.0912	22.5635	21.3433	25.3435	40	58.3429	53.7163	64.792
522	14QM230	13	11.125	18.5714	20.5	5.556	6.376	4.84	5.9096	41.9726	37.8921	38.843	38.3782	22.2395	27.4675	18.7933	23.8965	52.9857	70.7143	48.9688	64.7475
523	14QM231	10.1429	7.875	22.5714	23.5	4.18	5.108	3.84	4.512	42.0096	37.2749	41.3194	39.4238	9.18329	19.5854	15.2077	14.994	21.86	47.4	38.575	40.2255
524	14QM231H	13.75	10.875	24.1429	27.875	5.004	5.72	5.14667	5.2124	41.3269	38.951	45.0777	42.1303	14.3095	30.9426	30.8131	22.968	34.625	68.6429	73.1375	58.812
525	14QM380	10	8.625	20.4286	29.5	4.448	5.424	4.73333	5.1136	38.2194	38.1268	38.0282	44.6652	11.0263	19.0087	36.8209	18.0435	28.85	49.9857	82.4375	48.231
526	14QM232H	10.8333	10	20.7143	25.25	4.704	5.508	4.6	5.61	44.898	41.3943	43.4783	41.6185	18.685	26.4224	29.6766	24.64	41.6167	60.7714	71.3063	60.04
527	14QM232	9.25	16	18.5714	27.875	4.048	5.28	4.69333	5.6656	41.0079	36.8939	38.6364	39.9463	16.6492	23.5737	30.7901	30.08	40.6	61.0143	77.0787	76.736
528	14QM233	11	14.125	18.2857	18.5	2.964	4.452	3.88	4.6496	42.5101	42.4978	42.268	42.4553	15.2966	19.5218	14.8991	26.7245	35.9833	46.1857	35.0938	62.8845
529	14QM233H	18.4	12.75	19.8571	32.625	4.744	5.432	5.02667	4.9564	44.5194	38.5125	41.3793	40.7715	29.2938	24.934	37.0486	27.438	65.8	60.2571	90.8688	70.533
530	14QM380	14	10.875	20.2857	29.625	4.764	5.648	5.15333	5.5516	39.6306	36.6147	37.5162	37.3874	13.3819	24.1711	31.2526	22.011	33.7667	64.4286	83.5913	61.857
531	14QM234H	-	11.5	22	25.25	4.952	5.352	4.01333	5.95	39.4992	39.9103	42.1927	42.3866	-	22.2355	36.4561	24.564	-	52.7	86.0087	61.548
532	14QM234	-	10.625	18.4286	23.375	4.164	4.972	3.85333	5.4708	41.0183	40.1448	42.2145	36.1848	-	21.439	22.7114	21.2075	-	50.7857	62.765	52.8275
533	14QM235	14.7143	10.125	27.2857	29.625	4.568	5.816	4.85333	5.2716	38.1786	36.7263	37.3626	38.88	22.1818	33.7651	31.5774	20.655	58.1	90.3714	81.2175	51.4755
534	14QM235H	13.1667	11	19.2857	26.875	3.832	4.748	4.41333	5.3384	41.4405	40.7751	40.1813	41.3757	19.7533	21.4109	43.6586	21.296	47.6667	53.2857	105.518	52.228
535	14QM380	10.4286	6.25	21	26.75	4.104	5.836	3.98667	5.686	35.2827	37.9027	41.1371	44.0732	14.8943	24.7352	31.4578	13.675	42.2143	60.1286	71.3762	37.075
536	14QM236H	11.7143	12.5	25.2857	27	3.784	6.032	5.10667	6.142	42.6004	40.3846	40.9922	42.6767	20.29	36.4186	36.7025	30.45	47.6286	88.8429	86.0013	75.4
537	14QM236	10.8571	11.375	18.4286	20.875	4.78	5.744	5.66667	6.268	43.0126	40.1114	40.9412	43.3823	21.875	27.6762	33.2785	26.208	50.8571	67.6	76.71	65.338
538	14QM237	12.1667	10.125	22.2857	24.875	4.492	5.148	4.70667	5.072	43.9893	40.2486	38.8102	38.4937	20.565	31.1147	30.2599	20.979	46.75	80.1714	78.61	52.1235
539	14QM237H	13.5	14.5	16.4286	28.875	3.472	5.084	4.93333	5.2788	43.7788	40.4406	39.4595	41.8504	26.1578	26.3138	42.4677	29.812	59.75	66.6857	101.475	73.718
540	14QM380	10.4	10	23.7143	26.75	4.46	4.972	5.61333	5.96	36.861	38.6967	35.867	40.5168	13.0119	24.3383	27.4825	20.44	35.3	67.8571	67.83	52.56
541	14QM238H	16.4	12.125	22.1429	27.375	3.864	5.228	4.58667	4.9172	41.2008	38.3321	40.6977	42.5527	20.0483	25.4477	30.9943	26.675	48.66	62.5286	72.8375	64.893
542	14QM238	8.25	10.375	19.5714	26.875	3.27333	4.428	3.77333	4.0996	40.7332	40.4697	40.9894	42.3846	7.43381	17.4673	24.5354	15.438	18.25	42.6143	57.8875	36.935
543	14QM239	14.5	14.75	22.1429	25	4.164	4.788	4.48	5.2272	39.2891	41.1863	41.369	45.2097	13.8592	32.5161	40.8978	26.786	35.275	78.6	90.4625	64.959
544	14QM239H	10.8	12.375	19.2857	27.5	3.972	5.452	4.32	5.3296	40.0806	41.8195	44.1358	41.0312	9.66743	32.3389	38.8976	28.215	24.12	73.2714	94.8	67.4685
545	14QM380	11.5	8.375	18.7143	28	4.756	5.44	4.42667	5.4516	37.5946	37.6471	38.5542	42.6884	14.3611	19.7728	38.5578	16.5825	38.2	51.2857	90.3237	43.0475
546	14QM240H	11	8.875	21.1429	24.125	3.688	5.308	4.37333	5.564	44.4685	42.4265	40.8537	42.3508	16.2628	16.8259	33.2105	19.9865	36.5714	41.1857	78.4175	47.1085
547	14QM240	13.5	10.125	18.8571	20.75	4.392	5.092	4.27619	5.4192	43.5337	41.4768	46.5479	41.4821	20.3302	13.0201	16.85	22.3965	46.7	27.9714	40.62	53.3385
548	14QM241	11.1667	8.75	14.8571	20.25	3.9	6.212	4.66667	5.6856	43.0769	42.434	45.1429	42.8099	16.4051	18.9407	29.5661	19.46	38.0833	41.9571	69.0638	45.29
549	14QM241H	12.2	11.75	23.1429	25.75	4.948	5.56	4.50667	5.5112	41.8755	41.1511	43.1953	42.3864	10.7453	33.5751	38.6331	26.884	25.66	77.7286	91.145	65.33
550	14QM380	13.7143	7.625	18.4286	23.75	3.8	5.364	4.36667	5.29	39.4737	36.0179	36.0305	40.31	14.4417	23.9397	23.9341	17.141	36.5857	66.4429	59.375	44.3165
551	14QM242H	15.8333	10.875	24.2857	24.875	4.572	5.352	4.34	5.7908	41.8198	41.2556	43.318	45.4583	27.8771	33.6643	39.1737	30.6675	66.66	77.7143	86.175	73.6455
552	14QM242	6.8	5.375	16.8571	30.375	4.804	-	4.13333	5.1472	40.4663	-	39.3548	42.6407	8.22275	18.7891	39.4746	-	20.32	47.7429	92.575	-
553	14QM243	9.5	15.375	24.5714	27.875	3.612	5.116	4.08	4.9836	40.753	36.0438	39.2157	41.1028	14.1685	26.5154	33.2876	-	34.7667	67.6143	80.9863	-
554	14QM243H	11.5	9.125	18.4286	31.5	4.432	5.08	4.53333	5.4504	39.2599	38.189	39.4118	42.2721	15.5666	24.5197	33.6428	17.7025	39.65	62.2143	79.5863	46.355
555	14QM380	9.4	9.875	26.7143	26.75	4.904	5.848	4.68	5.4828	38.0914	38.1669	39.0313	43.5544	13.0044	29.8255	27.8514	20.6585	34.14	76.4143	63.9462	56.1295
556	14QM244H	9.25	12.25	21.7143	28.875	4.212	4.296	4.25333	5.7844	40.4558	38.8268	40.4389	46.4352	13.3707	24.3384	37.2486	20.433	33.05	60.1857	80.2163	52.626
557	14QM244	8.5	10.625	25.8571	22.25	3.412	5.792	4.82667	5.2608	39.8593	40.0552	39.2265	43.6436	9.83529	24.4605	35.168	24.65	24.675	62.3571	80.58	61.54
558	14QM245	10.5	6.875	18.4286	22.375	4.64	5.66	5.06667	5.1696	36.5517	38.0919	37.1053	40.065	10.5756	18.7435	28.3214	14.8225	28.9333	50.5143	70.6887	38.9125
559	14QM245H	7.66667	10.25	14.7143	26.125	4.86	5.704	4.53333	5.3696	38.3539	37.9383	39.1176	39.8912	11.9728	9.87441	39.8798	22.181	31.2167	25.2429	99.9712	58.466
560	14QM380	8.5	10.875	19.4286	32	4.696	5.288	5.05333	5.0304	37.4787	33.9637	36.6755	40.4342	12.0307	17.1065	30.5551	25.404	32.1	46.6429	75.5675	69.861
561	14QM246H	6.2	12.875	25.1429	33.875	4.028	4.86	4.10667	4.8548	43.1976	39.7531	40.9091	40.3642	9.0067	25.8019	31.751	24.8745	20.85	63.0714	78.6613	62.5725
562	14QM246	13.1667	9.875	18	24.625	3.704	4.636	4.10667	3.9308	41.0367	40.811	42.2078	42.4443	16.7772	20.1994	20.5383	18.6835	40.8833	47.8571	48.3887	45.7805
563	14QM247	8	6.375	18.1429	24	3.828	5.428	5.05333	5.2884	43.9916	37.0671	39.8417	40.5869	11.1592	18.5093	31.8734	12.8265	25.3667	46.4571	78.5312	34.6035
564	14QM247H	6.75	15.75	21.4286	26.25	3.78	5.652	4.90667	5.8216	38.9418	39.2074	38.0435	39.7417	6.36698	26.9783	35.0198	33.894	16.35	70.9143	88.1188	83.979
565	14QM380	8.85714	16.25	21	25.25	4.692	5.66	5.21333	4.9772	35.6351	39.788	36.0614	40.6011	5.77289	21.1011	33.5944	30.355	16.2	58.5143	82.7425	78.455
566	14QM248H	-	10.375	22.1429	33.625	4.792	5.164	4.64	4.9132	39.0651	39.5817	40.8046	41.8465	-	27.6888	35.9168	21.2065	-	67.8571	85.83	53.5765
567	14QM248	6.14286	8.125	15	26.375	3.904	4.16	3.68	5.1152	40.4713	38.6538	37.3188	40.6475	4.00666	9.70823	23.2666	14.69	9.9	26.0143	57.24	36.1075
568	14QM249	8.33333	7.875	20.5714	21.5	4.14	4.712	3.74667	4.3144	40.9662	39.8981	40.9253	40.8307	13.1809	21.7839	21.4029	14.805	32.175	53.2286	52.4188	37.107
569	14QM249H	6.4	10.125	21	20.5	4.72	6.364	4.54667	5.1732	39.661	38.9692	41.9355	40.8026	7.67441	24.8677	25.9357	25.11	19.35	59.3	63.5637	64.4355
570	14QM380	8.16667	12.375	21.1429	23.625	4.552	5.388	4.88	4.7028	33.5677	39.0497	36.3388	42.7915	11.1109	22.7637	27.3935	23.562	33.1	62.6429	64.0162	59.895
571	14QM250H	7	16.625	22	26	4.516	5.516	4.02667	5.3928	40.6554	40.9717	39.7351	41.574	11.8633	23.2394	29.5331	37.5725	29.18	58.4857	71.0375	91.7035
572	14QM250	9.14286	7.25	19.8571	24.125	4.208	5.056	3.97333	4.638	39.1635	39.2405	39.9329	42.4838	4.53178	22.8987	24.1945	14.384	11.5714	57.3429	56.95	36.656
573	14QM251	15	13.125	18.7143	22.75	4.064	6.268	4.14667	4.968	37.0079	40.7147	43.7299	42.0934	16.2253	26.2817	36.4581	33.495	43.8429	60.1	86.6125	82.2675
574	14QM251H	14	10.375	25.4286	21.75	4.152	4.96	4.21333	4.7784	39.21	41.5323	43.3544	45.9484	15.0342	40.363	34.266	21.3725	38.3429	93.1	74.575	51.46
575	14QM380	10.5	10.75	19.4286	26.375	4.58	5.624	4.96	5.4244	36.2445	38.3357	38.4409	42.9836	8.24563	23.103	27.4697	25.886	22.75	60.1	63.9075	63.898
576	14QM252H	17.6667	12.375	22.8571	24.5	4.528	5.032	4.53333	5.42	40.8127	40.0636	40.2941	39.9926	28.8954	31.9935	24.9169	24.948	70.8	79.4	62.3038	62.271
577	14QM252	6	17.625	24.8571	25.625	4.176	4.676	4.52	5.278	38.41	34.9016	38.9381	36.2713	6.24162	37.2248	24.5575	31.9365	16.25	95.6	67.705	86.856
578	14QM253	10.4286	10.5	22.2857	27.25	3.98	4.656	3.77333	4.7424	39.598	39.2612	41.6961	41.5908	13.1239	20.175	35.5008	16.884	33.1429	48.3857	85.3575	45.738
579	14QM253H	11.2	12.125	23.8571	25.5	4.168	4.84	4.85333	5.6928	40.3071	38.4298	42.033	41.2029	18.1483	29.2249	32.2567	21.2592	45.025	69.5286	78.2875	55.1283
580	14QM380	9.75	13.5	23.8571	25.125	4.696	5.572	4.74667	5.3368	38.3305	40.2728	39.8876	41.6804	12.6491	26.9299	35.6951	-	33	67.5143	85.64	-
581	14QM254H	9.85714	14.25	22.8571	28.5	4.392	5.052	4.68	5.656	41.6211	40.0633	41.5954	41.2023	12.9798	35.4215	39.5001	28.842	31.1857	85.1571	95.8688	71.991
582	14QM254	7.14286	12.375	20.5714	32.75	4.124	4.776	4.04	4.962	39.4762	41.6248	41.5842	43.0713	8.08135	22.0634	30.7432	24.6015	20.4714	53.0571	71.3775	59.103
583	14QM255	15.1429	10.25	22.5714	25	4.368	5.968	5.21333	5.432	41.9414	40.5496	41.1765	39.4256	22.3608	32.8588	25.0545	23.329	53.3143	79.8	63.5487	58.056
584	14QM255H	13	11	20.5714	25.125	4.084	5.524	5.33333	6.0968	42.1156	40.1883	40	39.2599	22.7845	32.5886	23.9702	24.42	54.1	81.4714	61.055	60.764
585	14QM380	11.1667	11.375	17.5714	28.125	4.116	5.776	5.30667	5.914	36.8319	36.7729	36.9347	38.0791	16.4884	25.0575	27.6321	22.204	44.7667	67.8429	72.565	57.785
586	14QM256H	15	11.5	17.8571	25.25	4.728	4.8	4.84	5.6884	42.8088	38.4167	38.5675	42.3247	23.288	23.146	33.9317	21.206	54.4	60.0143	80.17	55.2
587	14QM256	9	5.5	22	17.75	4.448	5.836	4.85333	5.1556	40.2878	37.0802	38.7363	38.6919	12.5617	30.1922	20.2784	11.902	31.18	77.9429	52.41	32.098
588	14QM257	13.2857	11.25	29.1429	24.875	2.80667	4.928	3.8	3.6408	43.4679	39.2045	38.2456	41.5843	13.059	26.5643	12.547	21.735	30.0429	69.4571	30.1725	55.44
589	14QM257H	13.75	7.5	27.7143	29.5	3.652	4.376	4.68	5.4896	42.4973	38.7569	40.4558	40.8263	20.2606	32.6074	26.9372	12.72	47.675	80.6	65.98	32.82
590	14QM380	10.4286	8	22.4286	28.25	4.368	5.916	5.06667	5.5056	38.0037	35.835	39.2105	41.485	14.3545	32.808	39.0768	16.288	37.7714	83.6714	94.195	41.344
591	14QM258H	9.5	10.875	23.4286	21.875	4.288	5.184	4.76	5.7716	40.2052	38.4259	38.9356	40.1483	11.0296	33.4401	28.4581	21.663	27.4333	85.8857	70.8825	56.376
592	14QM258	4.6	11	19.1429	21.5	3.405	5.028	4.98667	5.554	38.326	38.9817	38.7701	42.3335	5.79489	30.8831	27.2437	21.56	15.12	79.6571	64.355	55.308
593	14QM259	8.5	10.5	20	34.125	3.704	4.668	5.56	4.5996	39.5248	40.1028	37.4101	39.3078	12.5689	31.0878	26.5804	19.656	31.8	83.1	67.6213	49.014
594	14QM259H	14.8333	9.5	17.8571	24.625	4.316	5.004	4.17333	5.3844	40.4078	40.1279	40.8946	43.652	20.177	27.6097	29.8258	19.076	49.9333	67.5143	68.3262	47.538
595	14QM380	6.5	9.5	21.2857	23.875	4.288	5.556	4.74667	5.2408	35.1679	34.3413	38.2022	39.6733	8.75681	32.4501	24.8276	19.836	24.9	84.9429	62.58	50.502
596	14QM260H	-	12	18.8571	22.625	4.488	5.352	4.34667	5.6792	42.8699	41.704	42.3313	40.7733	-	33.9557	23.7974	26.784	-	80.2143	58.365	64.224
597	14QM260	-	8.875	21.4286	26.125	3.804	4.6	4.24	5.1696	39.6425	40.6957	41.8239	41.7286	-	35.2336	21.1162	18.4955	-	84.2429	50.6037	44.6235
598	14QM261	11.25	7.875	17.5714	22	3.4625	5.54	4.76	4.5328	42.7196	37.8339	41.4566	38.8987	17.8888	17.8737	24.707	14.0805	41.875	43.1143	63.5162	36.0675
599	14QM261H	9.6	7	19.4286	27.4286	3.844	5.884	4.65333	5.7776	41.8314	38.2733	41.5473	41.7474	11.5873	29.3799	34.175	14.392	27.7	70.7143	81.8614	35.672
600	14QM380	-	8.625	21.7143	25.5	3.94	5.22	4.62667	5.4628	41.4213	37.0115	38.9049	44.5779	-	33.1414	27.6299	17.388	-	85.1857	61.9812	47.196
601	14QM262H	-	8.375	19.5714	24.2857	4.628	5.612	4.48	5.6412	42.4373	40.6272	40.4762	40.1971	-	26.8473	25.9484	19.095	-	66.3286	64.5529	47.0005
602	14QM262	11.1429	11.25	23.5714	23.375	5.308	5.52	4.34667	4.5752	43.8583	39.1304	46.319	40.3654	15.5446	41.2769	18.8022	26.325	35.4429	89.1143	46.58	63.765
603	14QM263	-	6.125	20.1429	23.75	4.216	5.456	4.61333	5.1524	40.3226	40.9824	38.7283	36.3559	-	27.3311	20.6715	13.6955	-	70.5714	56.8588	33.418
604	14QM263H	9.57143	10.125	26.2857	22.6667	3.992	5.66	5.08	5.492	42.0842	41.5548	40.1575	39.8689	14.501	37.6276	26.9507	23.814	34.4571	93.7	67.5983	57.3075
605	14QM380	7	10.125	27.1429	31.875	4.464	5.564	4.54667	5.268	39.7849	39.3242	39.0029	42.9613	9.31763	35.8493	34.6311	21.627	23.42	91.9143	80.61	56.052
606	14QM264H	-	6.625	18.7143	24.4286	4.556	5.832	4.97333	5.1516	42.4934	41.9753	41.8231	44.4988	-	27.9617	16.8161	16.218	-	66.8571	37.79	38.637
607	14QM264	8.16667	4.875	23	22.25	3.644	5.532	4.62667	5.0792	45.225	42.9501	45.8213	42.5658	12.1474	34.7784	20.0134	11.583	26.86	75.9	47.0175	26.9685
608	14QM265	10.5714	7.75	21.7143	28.125	4.024	4.848	4.49333	5.0408	42.5447	41.0891	37.3887	41.8822	14.8542	29.7721	24.2493	15.438	34.9143	79.6286	57.8987	37.572
609	14QM265H	11.2857	10.5	21.5714	27.875	4.016	4.56	4.88	5.1184	42.0319	38.6842	40.9836	39.9734	15.78	31.3407	30.792	24.024	37.5429	76.4714	77.0312	58.38
610	14QM380	8.71429	5.25	20.5714	29.875	4.836	5.252	4.76	5.2576	37.2208	37.4714	38.6555	44.7048	11.3275	25.7832	35.0318	10.857	30.4333	66.7	78.3625	28.476
611	14QM266H	10.5	6.75	21.4286	27.5	3.872	4.88	3.89333	4.7364	43.0785	42.8689	42.1233	40.5962	18.6455	29.8594	36.9375	14.121	43.2825	70.8857	90.9875	32.94
612	14QM266	11.2857	9.75	24.8571	24.875	4.432	5.52	4.36	4.5192	46.7509	43.9855	44.3425	42.6182	20.8709	35.3156	27.3582	23.673	44.6429	79.6429	64.1937	53.82
613	14QM267	13.6	6.57143	19.1429	32.625	4.3	5.708	4.58667	4.6644	44.4651	42.6769	42.1512	43.3067	20.1783	26.6516	44.2162	16.008	45.38	63.2286	102.1	37.5097
614	14QM267H	7.8	9.33333	24.8571	27.125	4.896	5.408	4.96	5.3412	40.5229	41.1243	41.3978	42.4099	14.5173	37.3409	35.5326	21.28	35.825	90.2	83.7837	50.4747
615	14QM380	10.8	12.1429	17.4286	32.875	4.908	5.264	4.18667	5.6916	36.9193	35.4863	38.535	40.4034	11.7773	23.4458	28.5531	26.9571	31.9	60.8429	70.67	64.6486
616	14QM268H	15.5714	-	23.1429	29.25	4.964	-	4.78667	5.402	43.8356	42.2642	42.6184	41.0292	25.5875	34.113	30.5001	-	58.3714	80.0429	74.3375	-
617	14QM268	11.6	9.71429	21.7143	22.75	3.54	5.38	4.48	5.446	43.7288	41.6357	44.6429	44.4583	18.2699	32.4809	18.7825	22.1097	41.78	72.7571	42.2475	51.3303
618	14QM269	-	11.875	20.8571	30.875	3.528	5.224	4.4	4.6172	40.9297	44.487	42.4242	43.6195	-	22.1879	40.2788	27.5975	-	52.3	92.3412	62.035
619	14QM269H	10.75	7.875	21.2857	26.25	4.512	4.856	4.49333	5.4544	42.6418	39.8682	45.1039	42.4391	11.1082	32.565	32.5784	-	26.05	72.2	76.765	-
620	14QM380	10.4286	9	20	29.625	3.464	5.784	4.98667	5.2956	42.3788	36.2379	36.3636	38.4319	12.3019	23.5948	33.725	21.24	29.0286	64.8857	87.7525	54.576
621	14QM270H	-	10.5714	23.4286	23.625	4.144	5.284	4.82667	5.2204	41.0232	40.1211	41.1602	43.0159	-	31.7287	31.3537	23.8069	-	77.0857	72.8888	58.0583
622	14QM270	11.4	6.28571	19.7143	31.875	3.868	5.116	4.36	5.3568	41.5719	39.8749	40.0612	42.2267	14.0014	24.3915	41.6387	15.0354	33.68	60.8857	98.6075	35.0994
623	14QM271	13.8	8.125	27.5714	30.375	3.224	4.312	3.73333	4.0772	47.2705	46.0111	48.5714	50.6524	13.1412	33.0424	30.0305	17.2575	27.8	68.0286	59.2875	35.5875
624	14QM271H	-	9.83333	22.1429	24.5	4.044	5.068	4.52	4.75	41.9387	42.3047	39.233	44.2947	-	31.6106	40.0109	23.6787	-	80.5714	90.3288	56.05
625	14QM380	11	-	20.8571	29.375	4.36774	5.696	4.44	5.5692	37.0015	35.8146	37.5375	41.0041	13.3329	27.9065	28.4568	-	36.0333	74.3429	69.4	-
626	14QM272H	22.3333	7.6	22	32.625	4.148	5.192	4.93333	5.3008	40.7907	37.4422	42.4324	41.6692	30.1308	29.1329	38.1617	17.1456	73.8667	68.6571	91.5825	42.0736
627	14QM272	19	7.28571	30.4286	24.25	3.452	4.788	4.38667	5.0132	37.7752	40.3509	41.6413	40.3176	15.7523	34.6396	17.5185	15.9703	41.7	83.1857	43.4513	38.1771
628	14QM273	11.8571	-	20.1429	29.875	4.208	4.86	3.85333	5.536	39.924	40.2469	40.4844	42.4855	12.9068	25.9447	30.8323	-	32.3286	64.0857	72.5712	-
629	14QM273H	-	9.375	28.1429	26.75	4.676	5.3	4.4	5.3464	43.0282	43.6981	42.4242	43.4386	-	45.4909	34.4338	20.8125	-	107.229	79.27	50.775
630	14QM380	10.4286	9.16667	16.1429	29.875	4.43889	5.592	4.73333	5.35	33.5419	38.9127	39.4366	43.671	9.1809	17.6789	32.1424	19.5067	27.3714	44.8286	73.6013	50.5633
631	14QM274H	16	9.875	19.7143	35.625	3.904	5.356	4.45333	6.2492	36.9877	39.8058	41.018	42.8599	14.4992	23.8656	23.7004	21.725	39.2	58.1833	55.2975	53.6805
632	14QM274	15.4286	7.42857	21.4286	34.625	4.004	4.772	2.89091	4.532	44.2557	39.3127	42.7673	44.3954	16.754	15.4757	40.705	15.6	37.8571	36.1857	91.6875	35.8354
633	14QM275	9	12.75	19	22.5	4.46	5.004	4.77333	4.6604	44.0359	41.247	41.3408	46.099	12.7327	13.9732	19.9453	28.356	28.9143	33.8	43.2662	69.207
634	14QM275H	13.5714	5.16667	19.4286	26.5	4.664	4.948	5	5.8104	42.7959	39.3694	41.3333	43.5288	18.2677	19.037	33.077	10.8913	42.6857	46.0571	75.9887	27.528
635	14QM380	9.42857	9.25	19.1429	24	4.35455	4.828	5.10667	5.466	36.4301	38.691	36.2924	45.8836	11.1684	22.3198	29.5571	19.943	30.6571	61.5	64.4175	50.764
636	14QM276H	9.57143	10.875	21	27.25	4.056	4.912	4.76	5.7232	45.6607	40.3094	43.4174	43.8356	13.9526	26.3047	34.3605	24.099	30.5571	60.5857	78.385	55.9845
637	14QM276	11.2857	12.5714	24.1429	27.625	3.532	5.228	3.8	4.7716	44.1676	41.3925	43.5088	42.8871	13.0231	30.2386	24.1846	29.7691	29.4857	69.5	56.3913	70.1486
638	14QM277	12	11.1429	17.2857	25.125	3.824	4.684	4.30667	5.1968	42.4686	38.5141	39.9381	41.5025	16.4657	18.6397	27.1172	25.584	38.7714	46.6714	65.3388	62.4891
639	14QM277H	13.25	6	24.1429	22.125	4.11055	5.064	4.89333	5.334	38.8372	40.2054	41.6894	43.997	17.6903	34.0781	27.6153	13.584	45.55	81.7429	62.7663	33.36
640	14QM380	7	5.4	19.8571	25	4.42	5.608	5.12	4.828	37.7376	41.0842	36.9792	44.3662	9.88724	27.0001	30.8068	10.0872	26.2	73.0143	69.4375	27.216
641	14QM278H	13.5714	9.66667	23.2857	29.25	4.36	5.696	4.85333	5.4988	41.9266	38.2725	38.1868	41.7473	17.142	35.2028	32.3771	21.7307	40.8857	92.1857	77.555	54.8293
642	14QM278	10.7143	-	20.2857	25	4.6	5.176	5.24	4.7824	39.5652	38.8717	36.1323	37.5209	12.8022	30.4079	23.0472	-	32.3571	84.1571	61.425	-
643	14QM279	12.2	8	23.5714	26.875	4.208	4.732	4.46667	5.434	38.308	36.8555	35.8209	39.0578	16.4801	29.4601	34.8327	15.648	43.02	82.2429	89.1825	41.664
644	14QM279H	11	9.5	23.7143	23.625	4.472	5.8	4.69333	5.23	40.966	39.4483	38.9205	41.6979	14.4025	34.3779	37.391	21.736	35.1571	88.3286	89.6713	55.1
645	14QM380	10.8571	-	19.5714	27.25	4.688	5.712	4.90667	5.3808	41.7235	39.2157	36.9565	42.3803	12.982	28.8419	36.1361	-	31.1143	78.0429	85.2663	-
646	14QM280H	13.5714	-	24.5714	24.625	4.264	-	5	5.2892	41.4634	40.3727	39.4667	41.2312	19.087	33.7102	29.4973	-	46.0333	85.4143	71.5412	-
647	14QM280	9	-	23.1429	22.75	3.528	4.616	4.4	4.4884	43.7642	41.5078	39.3939	41.5293	10.5209	31.5152	28.4294	-	24.04	80	68.4562	-
648	14QM281	10	-	18.8571	31	3.212	4.604	4.14667	4.53	42.3412	38.0539	38.5852	42.4636	10.6065	21.5581	26.2706	-	25.05	55.8714	61.8663	-
649	14QM281H	10.5	7.2	23.4286	24	4.232	5.28	4.42667	4.638	44.896	40.7576	39.4578	43.812	18.557	35.1287	29.4564	15.4944	41.3333	89.0286	67.2338	38.016
650	14QM380	8	10.2	25.2857	27.75	4.208	5.472	6.24	5.1356	37.5475	36.8421	38.0342	44.4427	9.67975	34.3557	30.4971	21.42	25.78	90.3286	68.6213	57.9768
651	14QM282H	8.4	7.5	19.1429	23.625	4.308	5.68	5.22667	5.196	39.74	38.3803	40.3061	42.4634	13.4003	28.9571	27.8682	16.95	33.72	71.8429	65.6287	42.93
652	14QM282	9.14286	4	19.4286	24.5	4.224	4.5	4.21333	5.2756	40.5303	36.9231	39.557	40.8826	12.437	26.9044	18.7395	6.64615	30.6857	68.0143	45.8375	18
653	14QM283	8.25	3.28571	17.4286	28.25	4.4625	4.408	4.50667	5.282	40.7563	39.02	38.1657	41.0905	9.80189	23.232	32.4497	5.65143	24.05	60.8714	78.9712	14.4834
654	14QM283H	-	5.14286	20.7143	25.25	4.036	5.624	4.92	5.5052	44.5986	40.825	40.6504	45.1355	-	32.6016	60.4934	11.952	-	80.2	134.026	29.6846
655	14QM380	10.5714	7.16667	19	21.125	4.396	5.488	5.01333	5.3424	37.0337	38.4111	38.2979	42.7299	14.7923	24.5763	24.4548	15.996	39.9429	64.1714	57.2313	41.9107
656	14QM284H	-	6.375	17.8571	26.25	4.76	5.984	5.25333	5.21	41.9328	41.1096	40.3553	42.0269	-	29.517	29.8869	14.5605	-	73.1429	71.1137	36.3885
657	14QM284	10.25	7.5	17.5714	27.5	4.136	5.292	4.66667	5.1876	41.8762	41.7989	44.8571	41.9076	10.0398	25.6327	22.144	16.59	23.975	57.1429	52.84	39.69
658	14QM285	7.57143	8.16667	15.5714	27	4.068	5.34	4.2	5.1444	38.6431	39.0262	41.2698	42.9127	8.49043	22.0381	24.6453	17.0193	21.9714	53.4	57.4313	43.61
659	14QM285H	10.7143	5.42857	16.7143	28.75	4.612	5.572	4.85333	5.676	42.1509	39.4831	41.2088	42.988	16.7269	23.5773	36.5688	11.9429	39.6833	57.2143	85.0675	30.248
660	14QM380	-	9.625	17.5714	28.5	4.255	5.776	5.09333	5.4612	35.8402	37.3961	39.5288	46.3634	-	20.9785	46.2116	20.9825	-	53.0714	99.6725	53.592
661	14QM286H	7.57143	7	22.7143	26.375	4.74	6.456	5.01333	5.1636	40.4219	42.0074	41.4894	44.07	9.67817	29.9198	23.6805	16.632	23.9429	72.1143	53.7338	39.116
662	14QM286	8.5	11.5	18.7143	25.625	3.56667	5.624	4.96	5.2892	42.0561	44.239	42.4731	42.7135	8.49533	23.5665	17.0288	28.612	20.2	55.4857	39.8675	64.676
663	14QM287	13	8.85714	15.2857	24.625	4.508	5.544	5.01333	5.1464	38.7755	37.013	35.3723	37.2921	12.1367	13.4364	24.3326	18.1749	31.3	37.9857	65.2488	49.104
664	14QM287H	13.2857	10.25	18	28.375	5.116	5.808	4.81333	5.2592	39.8749	38.9118	38.2271	40.7286	17.9608	22.0352	27.2424	23.165	45.0429	57.6429	66.8875	59.532
665	14QM380	9.42857	10.75	17.5714	27.375	4.972	5.344	4.66667	5.4056	38.214	35.9281	35.1429	40.7873	10.1447	17.5212	26.7065	23.994	26.5471	49.8571	65.4775	66.134
666	14QM288H	13	9.28571	20.8571	25.75	4.66	6.276	4.74667	5.6608	42.2318	36.3926	40.4494	40.595	21.8157	29.5165	31.3383	22.6943	51.6571	72.9714	77.1975	56.94
667	14QM288	9.71429	7.25	14	23.375	4.364	5.024	3.69	5.1684	39.4134	37.6592	42.5474	38.0621	11.0695	10.1476	16.9115	15.196	28.0857	23.85	44.4312	38.454
668	14QM289	9	4.5	9.42857	24.75	3.524	4.568	3.6	4.9356	43.1328	40.8056	42.963	44.4525	10.395	8.83319	27.4978	9.684	24.1	20.56	61.8588	22.212
669	14QM289H	9.42857	5.85714	16.8571	26.25	4.68	5.38	3.86667	4.8436	44.359	42.8253	42.7586	44.8014	14.2773	15.6252	29.6395	13.4949	32.1857	36.5429	66.1575	31.5114
670	14QM380	12.4286	14	16.7143	25	4.676	5.256	4.28	5.4348	39.1788	35.0076	39.8754	43.5048	15.0558	19.556	29.2282	32.424	38.4286	49.0429	67.1838	80.64
671	14QM290H	11.5714	7.28571	17.1429	27.375	3.956	5.88	4.32	5.8364	45.5005	39.932	42.5926	45.4938	18.6292	24.0101	43.9823	17.1069	40.9429	56.3714	96.6775	42.84
672	14QM290	10.75	11.125	16.5714	23.5	4.652	6.848	5.01333	5.416	40.4987	40.1869	37.5	42.0236	17.2525	20.0893	32.6461	30.616	42.6	53.5714	77.685	76.184
673	14QM291	18.2857	11.25	23.5714	24.25	4.956	5.396	4.54667	5.2752	41.5658	41.1416	39.5894	41.7122	27.1721	28.7363	23.9913	24.975	65.3714	72.5857	57.5162	60.705
674	14QM291H	13.5714	8.875	22.7143	26.875	4.808	5.96	4.73333	5.3212	40.3494	42.7517	42.8169	42.84	23.3623	34.015	27.6264	22.6135	57.9	79.4429	64.4875	52.895
675	14QM380	10.8571	9.875	20.7143	27.25	4.876	5.536	4.85333	5.2308	36.3413	37.3555	39.2857	39.7033	13.1244	23.9026	28.7551	22.2385	36.1143	60.8429	72.425	55.8925
676	M父本	11.4286	10.875	19.1429	23.375	4.472	5.532	4.58667	5.1776	39.4454	38.9732	38.6628	36.2794	14.8991	24.9099	22.3572	27.1875	37.7714	64.4286	61.625	62.727
677	M正交F1	12.1667	9	19.8571	28.8571	4.292	5.336	4.94667	5.368	36.0671	41.904	42.0485	42.1013	11.0185	21.709	31.8876	20.268	30.55	51.6286	75.74	52.956
678	M母本	8.42857	8.875	19.5714	20.75	4.54118	-	5.09333	5.3284	36.2694	-	39.0052	45.0942	9.68912	18.065	34.1707	20.803	26.7143	46.3143	75.7762	55.2025
679	竞争对照	14.5714	11.875	22.1429	17.375	5.776	6.384	5.02667	6.406	39.8892	39.1604	43.5013	42.9285	25.7798	34.3474	31.5814	31.35	64.6286	78.9571	73.5675	74.2425
680	14QM380	-	7.28571	23.4286	24.125	4.28571	5.448	4.52	4.9012	33.3333	37.7386	39.233	43.777	-	29.1782	33.4561	17.1943	-	74.3714	76.4238	43.8891
681	14QM292H	7.5	11.8571	18.7143	24.375	2.984	5.524	4.88	5.448	39.5442	40.9848	41.5301	45.2496	8.89745	24.479	40.4984	26.8446	22.5	58.9429	89.5	65.4989
682	14QM292	8.28571	7	17	21.25	3.22667	5.864	4.53333	4.2812	39.876	37.8581	40.2941	40.9979	6.9954	16.0831	21.5459	15.54	17.5429	39.9143	52.5537	41.048
683	14QM293	9	6.875	16.4286	21.5	3.675	4.608	4.06667	4.1808	36.5986	34.2882	35.7377	37.3613	7.89921	13.565	17.2819	13.31	21.5833	37.9571	46.2562	36.85
684	14QM293H	9	10.2	20.7143	21.375	4.3	6.188	4.26667	5.3616	36.5253	39.4312	42.1875	42.4575	9.15872	27.1507	24.4927	24.888	25.075	64.3571	57.6875	63.1176
685	14QM380	5.85714	10.375	20	26.125	4.33125	5.508	4.78333	5.1344	36.6522	34.7131	37.9791	46.4007	2.96883	20.5575	33.2282	22.5345	8.1	54.1286	71.6112	60.2165
686	14QM294H	12.8571	-	26.1429	25	4.024	5.196	4.2	4.9748	39.0656	42.1863	42.5397	43.2339	11.6081	24.8371	29.3861	-	29.7143	58.3857	67.97	-
687	14QM294	12.1667	7.33333	31.4286	12.8571	3.17273	4.5	3.22667	4.0896	43.9828	39.8222	42.9752	44.5814	7.11788	22.4699	11.0874	13.4933	16.1833	52.2857	24.87	31.9733
688	14QM295	-	12.1429	22.2857	25.5	3.192	5.496	3.78667	4.5592	37.7193	39.0102	41.5493	40.3141	-	21.386	20.3304	22.2457	-	51.4714	50.43	54.9343
689	14QM295H	7.6	11.625	26.4286	20.875	4.4	5.548	4.25333	5.276	36.3636	40.8075	40.4389	42.4185	6.50909	41.0512	26.9092	26.319	17.9	101.514	63.4375	64.4955
690	14QM380	11	11.1429	19.4286	17.375	4.116	5.276	5.12	5.2236	37.0262	34.6475	38.0208	40.6463	8.5319	23.4806	21.8779	20.7703	23.0429	61.7571	53.825	53.6194
691	14QM296H	11	15.4286	18.5	16.25	3.73333	5.392	4.33333	4.8184	37.5	40.3561	40.9231	40.611	4.96607	16.8092	17.7318	33.5726	13.2429	41.075	43.6625	83.1909
692	14QM296	13	3.42857	21.2857	18.25	5.2	5.624	5.09333	5.0788	36.0769	36.3442	36.1257	37.8515	10.051	25.1486	18.358	7.008	27.86	69.6143	48.5	19.2823
693	14QM297	10.2857	8.5	17.8571	19.75	4.072	5.196	4.94667	4.9004	39.2927	38.7221	39.6226	41.1558	8.87454	25.8113	19.0227	17.102	22.5857	65.1429	46.2212	44.166
694	14QM297H	11.4286	14	18.2857	30.5	5.232	5.42	4.77333	5.9696	40.9021	40	42.1788	39.2522	12.0077	29.3926	41.0186	30.352	29.3571	69.6857	104.5	75.88
695	14QM380	9.14286	-	16.5714	20.25	5.288	4.576	4.65333	5.4784	37.8215	38.1993	39.5415	42.1875	9.20683	23.708	24.6955	-	24.3429	59.9571	58.5375	-
696	14QM298H	7.5	-	19.2857	20.75	5.04	-	5.28	5.3404	42.2222	39.4437	42.6768	42.8882	11.1467	34.0561	33.6184	-	26.4	79.8	78.3863	-
697	14QM298	8.57143	-	20.8571	21.625	4.384	3.764	4.4	4.994	44.9818	41.4453	45.4545	42.1866	9.87671	30.1688	25.2598	-	21.9571	66.3714	59.8762	-
698	14QM299	5.71429	-	18.1429	21.375	4.356	5.1	4.52	4.94	44.4444	40.7059	42.4779	44.0162	6.95238	25.3593	28.2144	-	15.6429	59.7	64.1	-
699	14QM299H	10.7143	-	18.2857	20.75	4.536	5.292	4.96	5.4744	42.1517	40.2872	40.3226	44.6222	14.2593	23.2258	30.9026	-	33.8286	57.6	69.2538	-
700	14QM380	9.85714	-	17.1429	22.625	4.756	4.8	4.96	5.2216	41.127	37.4167	38.9785	41.5964	14.8175	23.7825	32.5612	-	36.0286	61.0143	78.2788	-
701	14QM300H	8.71429	6.66667	18.5714	25.75	5.236	5.252	4.8	4.9572	42.246	38.9185	41.3889	42.3303	9.57777	30.2848	29.1481	15.8133	22.6714	73.1714	68.8588	37.9733
702	14QM300	8.14286	5.16667	20.7143	16.625	4.792	5.536	4.52	5.6364	39.4825	40.2457	40.708	42.1759	9.10917	31.537	21.4042	11.5113	23.0714	77.4714	50.75	28.6027
703	14QM301	9.14286	5.5	25.7143	20.875	4.252	4.564	4.02667	4.9216	40.1693	38.9132	43.3775	39.6294	7.08702	31.6594	24.8174	11.55	17.6429	72.9857	62.6237	27.742
704	14QM301H	10.2857	6.14286	22.1429	27.5	4.332	4.54	4.29333	5.5872	38.7812	43.2599	41.6149	43.1486	11.2687	33.7972	20.0576	12.0646	29.0571	81.2143	46.485	27.8886
705	14QM380	8.42857	7.75	21	22.25	4.92	5.56	4.53333	5.3776	38.4553	39.7122	40.8824	37.7566	7.00527	29.8091	28.3831	16.399	18.2167	72.9143	75.1737	39.525
706	14QM302H	10.2857	8.875	23.2857	26.375	3.816	5.32	4.77333	5.454	37.9455	40.1504	41.8994	36.553	9.17648	36.9792	38.5908	18.957	24.1833	88.2571	105.575	47.215
707	14QM302	13.2857	6.375	18	23.25	5.59091	4.772	4.34667	5.1364	35.8537	37.3847	40.184	37.5127	9.72146	28.8866	27.0232	13.7955	27.1143	71.8857	72.0375	34.425
708	14QM303	12.5714	8.85714	21	22.375	5.128	5.46	4.53333	5.79	40.8736	38.4615	40	39.5509	18.8836	30.6057	34.2234	20.3714	46.2	76.5143	86.53	49.5646
709	14QM303H	11.7143	11.2857	22	23.5	5.5	5.62	4.89333	5.2716	41.0182	42.0641	40.327	42.636	15.0537	34.1973	32.3032	26.6794	36.7	84.8	75.765	63.4257
710	14QM380	11.7143	8.125	21.2857	24.875	4.936	5.932	4.22667	4.5084	41.0049	36.8847	38.8013	41.3539	12.3952	28.9845	30.0069	16.9325	30.2286	74.7	72.5613	42.315
711	14QM304H	10	10	26	25.25	5.272	5.744	5.01333	5.4616	39.6055	37.1866	36.9681	40.5962	10.1899	35.9699	26.6331	22.12	25.7286	97.3	65.605	54.28
712	14QM304	7	11	21.2857	19.25	5.408	5.436	4.54667	4.9088	38.8314	38.4106	34.8974	43.5055	9.21967	26.0883	21.6962	22.044	23.7429	74.7571	49.87	59.092
713	14QM305	15.1429	6.25	24.5714	20.875	4.248	4.852	4.49333	4.8064	43.032	42.8689	37.9822	43.3089	14.2436	22.6211	18.2477	13	33.1	59.5571	42.1337	30.325
714	14QM305H	14.4286	8.375	20.8571	23.75	4.64	5.028	4.14667	5.7	41.8103	42.4025	40.1929	42.414	17.2139	27.9283	31.2581	17.8555	41.1714	69.4857	73.6975	42.1095
715	14QM380	7.42857	6.57143	18.2857	20.125	3.88	5.428	5.41333	5.2848	36.5979	39.4989	38.7931	38.6543	7.18888	23.1484	23.4385	15.3771	19.6429	59.6714	60.6362	38.4823
716	14QM306H	15.8571	5.75	24	23.375	5.136	5.716	3.74667	5.3864	38.162	39.888	-	41.4674	13.9291	-	29.0842	13.11	36.5	89.5667	70.1375	32.867
717	14QM306	9.42857	8.57143	18	19.5	5.11905	5.72	4.65333	5.4336	35.7209	36.7133	38.3954	36.4915	7.29728	22.6021	20.8029	16.9029	20.4286	58.8667	57.0075	44.2971
718	14QM307	8.71429	8.375	19.8571	18.25	4.184	5.044	4.05333	4.4812	37.2849	36.5583	39.8026	40.7748	8.11213	19.9013	13.9154	16.616	21.7571	50	34.1275	40.7695
719	14QM307H	8.5	9.75	20	23.75	4.36	5.368	4.62667	5.3188	38.2569	43.5917	40.634	42.9571	8.54085	24.1482	23.9394	22.815	22.325	59.4286	55.7287	52.338
720	14QM380	5	4.5	19.5714	26.875	2.824	6.38	4.93333	5.0956	36.2606	35.9248	38.3784	42.1854	4.67762	25.0775	33.2215	10.098	12.9	65.3429	78.7512	26.64
721	14QM308H	10.8571	10	19.2857	22.5	4.548	5.136	4.62667	5.6108	40.8091	42.0561	42.0749	42.1901	7.58467	25.9903	35.196	22.36	18.5857	61.7714	83.4225	53.56
722	14QM308	5.57143	4.57143	18.8571	18.375	4.588	4.932	3.88	5.168	40.4534	39.335	42.268	41.8111	4.62517	23.1568	15.2313	9.03314	11.4333	54.7857	36.4288	21.9611
723	14QM309	11.1429	9	22.5714	22.625	3.468	4.724	4.04	4.5584	42.0992	41.9136	40.9241	40.9793	11.9081	24.0692	24.4462	17.82	28.2857	58.8143	59.655	42.516
724	14QM309H	13	9.2	21.8571	30.375	4.368	4.516	4.93333	5.3104	42.3993	39.8583	41.8919	43.3941	14.3007	29.9108	42.8647	18.6576	33.7286	71.4	98.78	47.1776
725	14QM380	5.66667	6.875	27.7143	20.875	4.12	5.304	4.70667	5.2944	35.6796	36.1237	38.2436	40.9791	4.65619	36.9707	26.0484	13.97	13.05	96.6714	63.565	36.6575
726	14QM310H	8.5	8.625	24	26.875	4.26	6.348	4.98667	5.8812	36.6197	38.1853	40.107	42.8552	7.86714	42.1868	36.4108	18.1815	21.4833	105.186	84.9625	46.4025
727	14QM310	7.57143	6.14286	20.8571	21.125	3.932	5.988	5.08	5.9212	37.6399	35.5377	40.6824	38.4584	8.08003	36.806	26.9271	13.3177	21.4667	90.4714	70.0162	35.8497
728	14QM311	11.4286	4.625	17.2857	20.5	3.915	5.688	5	5.2828	39.4636	38.3966	41.8667	41.0086	13.474	22.2551	24.2089	10.101	34.1429	53.1571	59.0338	26.307
729	14QM311H	9.85714	6	19.8571	24.25	4.408	5.236	4.50667	5.5792	40.1089	38.5791	39.0533	39.339	12.7145	25.3623	24.5859	13.224	31.7	64.9429	62.4975	33.912
730	14QM380	7.85714	7.5	25.1429	19.75	4.248	5.52	4.69333	5.2216	38.1356	36.4493	37.7841	42.983	8.84746	30.4432	18.0529	14.64	23.2	80.5714	42	40.89
731	14QM312H	9	8.2	20.1429	25.375	4.22	5.3	4.89333	4.996	38.4834	37.434	41.1444	43.0264	8.15299	28.1545	43.2539	16.8264	21.1857	68.4286	100.529	41.984
732	14QM312	7	7.71429	22.4286	22.5	4.176	4.756	3.50667	4.8864	38.0268	39.6972	39.1635	40.2177	4.83574	25.8759	23.2504	14.5646	12.7167	66.0714	57.8113	36.6891
733	14QM313	10	10.5714	19.7143	20.125	5.016	5.616	5.10667	5.9236	37.3206	39.0313	39.1645	40.9008	11.7933	27.4207	36.7264	23.1726	31.6	70.0143	89.7938	59.3691
734	14QM313H	10	9.75	19.7143	24.875	5.044	5.696	5.34667	5.908	38.7787	39.2556	39.4015	39.9323	10.4647	27.5754	28.8875	22.893	26.9857	69.9857	72.3412	56.784
735	14QM380	8.57143	8.33333	18.4286	20.5	4.448	5.736	4.66667	5.0516	35.0719	36.1925	36.8571	41.7531	6.60856	21.9511	22.1171	16.9333	18.8429	59.5571	52.9713	44.8
736	14QM314H	9.42857	-	22	34	5	-	4.82667	6.274	38.32	39.3721	38.9503	40.7587	11.8299	24.6667	31.7709	-	30.8714	63.3286	77.9488	-
737	14QM314	7.14286	8.83333	20.2857	22.375	5.068	5.62	4.93333	5.3272	40.7261	38.0783	38.1081	38.692	12.1073	25.4399	27.6319	16.748	29.7286	66.7571	71.415	43.3893
738	14QM315	9.57143	4	22.1429	19.875	3.668	5.008	4.66667	5.3052	37.5136	34.7444	38.8571	39.0183	9.33018	25.1406	16.496	-	24.8714	64.7	42.2775	-
739	14QM315H	10.6667	5.125	23.4286	24.25	5.296	5.396	5.22667	5.3864	38.7462	38.5471	40.051	42.7595	10.7521	34.5755	25.0443	10.66	27.75	86.3286	58.57	27.6545
740	14QM380	7.71429	10.8333	20.8571	28.5	4.876	5.828	4.8	5.4684	37.3257	36.582	35.5556	40.8529	8.79286	23.0095	29.7108	21.06	23.5571	64.7143	72.7263	57.98
741	14QM316H	10.7143	9.375	19.5714	26.1429	4.912	5.78	5.29333	5.6812	39.0065	38.3391	40.5542	44.4061	12.5155	29.8073	25.5107	22.425	32.0857	73.5	57.4486	53.775
742	14QM316	9.28571	9.57143	20.2857	22.625	4.628	5.564	4.93333	4.99	42.3509	40.6902	39.7297	42.4289	12.8142	30.4784	24.7429	20.9423	30.2571	76.7143	58.3162	49.9246
743	14QM317	6	-	22	24.625	4.76	5.552	4.44	4.8744	41.0084	40.4179	40.8408	43.1068	6.95385	25.0704	22.5546	-	16.9571	61.3857	52.3225	-
744	14QM317H	6.28571	11.75	25.5714	24	5.028	5.804	4.66667	5.7572	42.7208	39.3522	40.5714	40.9227	8.94085	33.4328	24.6426	28.388	20.9286	82.4048	60.2175	64.86
745	14QM380	7.28571	10.625	26.4286	20.375	5.5	5.256	5.30667	5.5	36.7273	37.3668	35.9296	41.2364	6.61091	26.6023	21.512	23.3325	18	74.04	52.1675	58.7775
746	14QM318H	9.42857	11.625	17.2857	28.125	5.388	5.308	4.97333	4.9572	40.9057	50.7913	39.1421	43.7828	9.00608	24.9559	29.966	31.341	22.0167	63.7571	68.4425	61.7055
747	14QM318	8.28571	16	18.1429	23.75	4.996	5.68	4.48	4.7864	38.4307	40.3521	38.9881	43.657	10.519	23.5599	25.2278	36.672	27.3714	60.4286	57.7863	90.88
748	14QM319	5.71429	12.1429	24.1429	19.125	4.272	5.308	4.57333	5.5448	38.3895	41.899	39.0671	39.2656	7.326	33.687	17.4217	27.0057	19.0833	86.2286	44.3687	64.4543
749	14QM319H	6	13.75	16.5714	18.5	5.532	5.256	4.61333	5.2312	37.2379	39.0411	39.8844	39.7844	8.46231	24.5175	22.0371	32.34	22.725	61.4714	55.3912	81.73
750	14QM380	7	14.75	17.1429	27.875	5.2	5.452	4.78667	5.1804	35.8462	35.8034	36.4903	36.1903	7.48587	22.0818	25.2106	32.037	20.8833	60.5143	69.6612	85.196
751	14QM320H	12.2857	12.5	24.1429	27.25	5.12	5.184	4.46667	5.508	40.1562	41.6667	41.194	44.0959	13.5613	25.7678	35.4641	27	33.7714	62.5524	80.425	64.8
752	14QM320	5	9.125	21.2857	23.375	3.948	4.7	4.16	4.4488	42.3506	43.4043	45.1923	43.7152	3.65626	25.0236	22.586	18.615	8.63333	55.3714	51.6662	42.8875
753	14QM321	-	15.625	23	21.125	4.632	4.82	4.70667	5.4368	36.6149	41.4108	40.7932	38.2284	-	23.8873	20.8536	31.1875	-	58.5571	54.55	75.3125
754	14QM321H	11.1429	15.125	28.7143	22.875	5.86	4.952	4.13333	5.2204	36.7918	42.5687	41.6129	39.2001	10.2754	29.4005	28.4519	31.8835	27.9286	70.6524	72.5812	74.899
755	14QM380	9.71429	15	27.2857	19.625	4.936	5.652	5.13333	5.2568	37.5203	38.5704	36.7532	40.595	7.68629	32.2956	23.129	34.62	20.4857	87.8714	56.975	83.88
756	14QM322H	15	14.7143	28.2857	30.625	5.288	5.728	4.01333	4.942	37.2163	36.1732	38.8704	40.9713	18.5603	23.825	37.3607	32.2537	49.8714	61.2933	91.1875	80.2223
757	14QM322	8.42857	14	26.2857	25.625	5.156	5.164	4.68	4.9096	36.2296	39.5043	37.6068	39.5389	7.4012	33.8644	37.9474	28.56	20.4286	90.0486	95.975	72.296
758	14QM323	11.8571	5.625	27	16.5	3.908	5.312	3.65333	4.8996	39.0993	38.4789	41.2409	40.9013	10.177	24.6467	14.5711	11.8575	26.0286	59.7629	35.625	29.2725
759	14QM323H	12.2857	8.875	25.2857	19.5	4.276	5.64	4.45333	5.726	37.2311	37.6596	39.521	42.8991	11.5895	24.1059	20.4682	18.602	31.1286	60.9952	47.7125	46.1855
760	14QM380	8.85714	11.875	24.8571	21.75	5.04	5.812	4.48	5.3684	35.7143	38.6786	35.7143	42.0684	10.7602	25.0643	30.7415	27.4075	30.1286	70.18	73.075	66.7375
761	14QM324H	11.2857	13.125	24.1429	25.25	4.98	5.58	4.73333	5.7892	39.759	40.6452	40.2817	39.6877	12.5809	34.2912	34.4559	28.4025	31.6429	85.1286	86.8175	70.35
762	14QM324	10.7143	12	28.8571	23.125	3.844	5.536	4.30667	4.9404	41.6233	38.4393	40.8669	42.2557	13.3492	30.2617	24.3234	24.24	32.0714	74.0495	57.5625	58.272
763	14QM325	11.8571	9.25	21.2857	23.625	3.98	-	3.74667	4.8808	43.3166	-	43.7722	43.5994	13.9727	25.1223	23.838	18.944	32.2571	57.3933	54.675	42.883
764	14QM325H	12.5714	13.5	19.4286	21	4.26	5.344	4.05333	4.9884	42.8169	42.8892	41.1184	43.4047	14.2641	17.4499	28.5711	30.942	33.3143	42.4381	65.825	72.144
765	14QM380	8.28571	11.8571	25.5714	27.5	4.512	5.944	4.8	5.27	33.8652	40.5114	38.75	42.2163	7.8519	32.2843	29.868	24.8051	23.1857	83.3143	70.75	65.9731
766	14QM326H	12.4286	8.875	23.2857	30.5	4.48	5.608	4.92	5.5848	38.3036	40.4422	39.0244	45.8459	16.3173	27.4932	48.4476	20.1285	42.6	70.4514	105.675	49.771
767	14QM326	8.14286	8.25	28.2857	24.75	4.484	5.016	4.38667	5.4656	37.1097	39.9522	40.7295	37.983	7.72412	26.3807	26.854	16.533	20.8143	64.7705	70.7	41.382
768	14QM327	9	10.875	26	23.875	3.952	5.332	4.21333	4.6476	38.3603	37.6594	38.9241	41.0104	6.89938	31.1114	17.0706	22.8375	17.9857	79.9286	41.625	57.2025
769	14QM327H	11.5714	8.75	23.5714	25.625	4.376	5.672	4.82667	4.974	37.9342	38.9281	38.674	40.4906	11.0985	28.0829	29.8198	19.32	29.2571	72.6143	73.6462	49.63
770	14QM380	10	7.16667	28.5714	21	4	5.132	5.08	4.8548	35	34.8402	38.3202	43.7505	10.7917	30.3978	29.3637	15.8527	30.8333	79.3257	67.1162	41.8247
771	14QM328H	9.71429	7.625	31.5714	27	4.04	5.852	4.54667	4.8076	38.9109	39.7813	39.0029	41.7838	8.52704	34.08	23.8669	17.751	21.9143	87.3781	57.12	44.6215
772	14QM328	11.2857	6.83333	26	17.875	3.94	4.904	3.69333	4.6868	39.1878	39.8858	38.6282	37.8937	8.19025	16.3397	15.5672	13.366	20.9	42.3	41.0812	33.5107
773	14QM329	8.28571	6.85714	22.7143	15.25	4.004	5.512	4.56	4.9952	34.5654	36.4296	38.3041	36.0266	7.14023	27.0482	14.9731	13.7691	20.6571	70.6143	41.5612	37.7966
774	14QM329H	9.57143	11	30.2857	23.375	4.68	6.012	4.70667	5.4776	36.9231	39.2548	37.6771	41.7482	10.5653	28.1616	33.0808	25.96	28.6143	74.7448	79.2388	66.132
775	14QM380	11.5714	10	29.2857	23.875	4.44	5.74	4.90667	5.0108	37.5676	39.6516	35.8696	42.2847	9.15575	25.2023	30.3757	20.08	24.3714	70.261	71.8362	54.64
776	14QM330H	11.1429	7.16667	24.7143	23	4.768	6.008	4.93333	5.4632	35.3188	39.5473	40	42.2317	9.85394	35.2057	36.4797	13.674	27.9	88.0143	86.38	35.4893
777	14QM330	7.71429	8.5	17.8571	21.625	4.544	5.588	4.74667	5.0176	37.2359	39.5848	38.764	37.6594	4.75379	27.6055	26.2383	18.802	12.7667	71.2143	69.6725	47.498
778	14QM331	10.4286	5.16667	18.4286	22.625	4.528	5.336	4.88	4.8968	35.689	37.931	39.6175	39.2828	9.29105	26.7135	26.7108	10.4573	26.0333	67.4286	67.9963	27.5693
779	14QM331H	12.4286	7.14286	20	24.25	4.912	5.852	5.25333	5.9568	37.3779	39.5762	39.8477	39.5111	9.95319	28.8213	30.9264	16.5429	26.6286	72.3286	78.2725	41.8
780	14QM380	13.1429	9.57143	18.5714	28.875	4.896	5.496	4.4	5.0704	38.1536	38.3552	40.303	44.5409	12.9068	28.7936	36.5246	21.0571	33.8286	71.4429	82.0025	55.3994
781	14QM332H	11.1429	13.8571	25.8571	25.875	4.588	6.044	4.54667	5.4336	38.5353	39.7088	38.7097	42.2998	11.511	30.3108	29.2651	30.4303	29.8714	78.3029	69.185	76.1589
782	14QM332	8.57143	13.7143	22.1429	27.875	4.352	5.028	4.97333	4.8468	37.8676	39.6977	38.3378	39.2754	8.33629	21.1376	32.2598	30.2811	22.0143	55.1352	82.1375	73.0149
783	14QM333	13.8571	13.5714	22.7143	21.25	4.404	5.188	4.61333	4.73	40.5995	43.7163	41.6185	43.8478	14.3664	30.2685	26.5224	30.78	35.3857	72.7286	60.4875	70.4086
784	14QM333H	11	12.25	27.1429	22.25	5.876	5.82	4.8	5.7084	39.4826	40.4124	41.9444	42.8982	16.7576	38.3732	38.8765	29.939	42.4429	91.4857	90.625	72.324
785	14QM380	10.1429	9.75	22.8571	28.5	4.428	5.516	4.96	5.5224	36.0434	38.5787	36.2903	45.0456	10.5401	23.5379	41.3857	20.631	29.2429	64.86	91.875	51.558
786	14QM334H	14.5714	12.75	20.1429	24.875	5.032	5.096	4.88	5.7424	38.7122	40.2669	39.6175	42.3447	16.6684	20.1008	51.8193	27.897	43.0571	50.7371	122.375	66.351
787	14QM334	7.71429	11.375	18.1429	25.625	3.42	5.248	4.84	5.294	40.117	41.3872	39.1185	39.4031	10.7284	19.614	40.3734	24.7065	26.7429	50.14	102.463	59.696
788	14QM335	10.8571	12.3333	24.2857	27.25	4.064	5.484	4.97333	5.342	38.6811	41.4296	38.6059	38.4425	8.18934	19.5513	29.9083	28.0213	21.1714	50.6432	77.8	67.636
789	14QM335H	9	6.625	26.8571	27.625	4.476	4.808	4.73333	5.8496	41.1081	39.9334	38.0282	40.6455	9.57232	27.6266	28.5128	15.264	23.2857	72.6476	70.15	38.107
790	14QM380	9.85714	-	17.2857	23.375	4.864	5.92	4.98667	5.0896	34.6217	37.9054	33.6898	40.2468	7.6514	17.307	26.9201	-	22.1	51.3714	66.8875	-
791	14QM336H	7.85714	8.57143	29	27.125	4.908	5.76	4.46667	5.2728	36.6748	41.1111	39.403	38.7802	6.34474	31.4417	37.2236	20.16	17.3	79.7952	95.9862	49.0971
792	14QM336	6.42857	8	28.8571	26.4286	4.64	5.32	4.36	5.1064	36.8966	39.4737	37.9205	39.3467	3.62816	28.8922	29.7748	16.8	9.83333	76.1914	75.6729	42.56
793	14QM337	8.42857	15	20.1429	22.875	4.164	4.396	4.17333	4.5172	39.7695	42.4932	39.2971	37.1115	10.6355	22.7931	23.2411	28.02	26.7429	58.0019	62.625	65.94
794	14QM337H	10.5714	8.83333	16.7143	25	4.656	4.748	4.73333	5.3604	39.2612	42.2915	40	40.6835	11.7718	14.4457	30.3174	17.7373	29.9833	36.1143	74.52	41.9407
795	14QM380	8.57143	-	20.7143	21.875	4.856	5.668	4.81333	5.5904	38.8797	38.2498	37.3961	42.8807	9.16266	22.4523	25.8302	-	23.5667	60.039	60.2375	-
796	14QM338H	11.2857	10	21.2857	22	5.192	5.564	4.33333	5.4704	40.2157	41.6966	40.6154	41.752	15.236	26.1505	32.9214	23.2	37.8857	64.3857	78.85	55.64
797	14QM338	11.1429	12.6667	19.1429	33.125	4.888	5.232	4.26667	5.5464	41.8985	42.0489	40.3125	41.6558	12.4798	29.6265	29.4252	31.2613	29.7857	73.4921	70.6388	69.2107
798	14QM339	8.57143	-	21	20.5	4.28	5.17778	4.52	5.2456	40.3738	43.3476	41.8879	43.3506	7.16347	27.2319	29.8176	-	17.7429	65.0114	68.7825	-
799	14QM339H	11	7.375	16.5714	29	4.896	5.36	4.85333	5.6864	40.4412	39.7761	41.7582	42.22	9.9312	25.5902	41.1545	17.8475	24.5571	61.2819	97.4763	42.952
800	14QM380	12	5.71429	25.1429	22.125	5.104	5.744	4.30667	5.3328	36.6771	35.8635	39.6285	41.4941	15.7921	31.3076	28.6367	12.6171	43.0571	79.0029	69.0138	31.7714
801	14QM340H	9.42857	7	27.4286	27	4.572	5.588	4.62667	5.672	38.0577	38.2248	40.0576	38.4979	8.11717	32.7923	29.6183	14.952	21.3286	81.8629	76.935	39.116
802	14QM340	14	13	20.8571	22	4.68	5.528	4.65333	5.6864	38.8034	40.3039	39.5415	39.6455	15.2941	20.7431	26.9609	28.964	39.4143	52.459	68.005	71.864
803	14QM341	9	6.625	19.8571	19.5	4.396	5.3	4.8	5.1692	37.1247	37.6604	40	37.3288	7.6848	25.2971	22.8854	14.151	20.7	63.2429	61.3075	34.556
804	14QM341H	8.57143	10.2857	21.2857	20.375	4.44	5.116	4.97333	5.6484	38.1982	38.1548	39.1421	39.6927	9.12391	31.4605	25.0987	21.9291	23.8857	80.3752	63.2325	53.568
805	14QM380	6.5	7.125	22	21.625	4.676	5.612	5	5.1032	36.0137	36.9922	36.2667	41.8012	6.61451	17.5116	25.3174	13.623	18.3667	48.2857	60.5663	36.9075
806	14QM342H	11.2857	10.25	23.7143	23.5	4.824	5.516	5.48	5.4	40.0498	39.2313	37.9562	38.8963	15.5336	46.4541	22.414	22.181	38.7857	122.389	57.625	56.539
807	14QM342	14.4286	7.5	27.5714	20.75	4.428	5.548	5.29333	5.8708	38.8437	38.1399	39.5466	38.482	14.9437	49.0883	20.1217	15.87	38.4714	124.128	52.2888	41.61
808	14QM343	11.8333	11.4286	18.2857	21.875	4.992	5.424	3.90667	5.2096	38.8622	40.0442	39.5904	40.9321	13.9645	29.9353	22.2758	24.8229	35.9333	75.6124	54.4212	61.9886
809	14QM343H	9.42857	11.4286	18.8571	29.5	4.476	5.204	4.85333	5.7056	38.9634	39.2006	39.5604	40.8791	12.1241	27.1174	31.9292	23.3143	31.1167	68.5467	78.1063	59.4743
810	14QM380	9.66667	6.71429	18.4286	25.125	4.64	5.804	5.17333	5.154	37.2414	37.4225	35.0515	42.3826	7.93241	23.7249	31.1433	14.5029	21.3	67.6857	73.4813	38.7817
811	14QM344H	9.14286	10.5714	23.7143	25.375	4.288	4.592	4.58667	5.5924	40.3918	43.0314	40.9884	38.6024	10.7673	22.0201	24.1588	20.8891	26.6571	53.7229	62.5837	48.544
812	14QM344	8.71429	10.5	27.2857	27.375	4.56	5.152	4.76	5.6036	37.193	39.3634	39.2157	39.2676	8.8785	24.5927	21.6944	23.394	23.8714	62.7114	55.2475	59.514
813	14QM345	15.5714	11.4286	21.7143	24.625	4.188	5.364	4.49333	5.1632	40.4011	44.5936	40.6528	43.4692	18.8847	19.0127	42.233	27.2457	46.7429	46.7686	97.1563	61.6686
814	14QM345H	11.1429	14	23.5714	29	3.938	5.5	4.97333	5.3196	41.2487	42.0364	42.3592	42.3415	13.5296	32.7933	33.7504	32.368	32.8	77.4171	79.71	77
815	14QM380	11.8571	10.1429	22.4286	23.75	4.148	-	5.34667	5.8528	35.5834	-	36.6584	41.7646	10.0701	23.498	27.7187	21.3811	28.3	64.1	66.3688	55.664
816	14QM346H	11	12.875	22.4286	28.375	4.232	5.248	4.58667	5.454	42.344	42.2256	41.5698	43.1463	13.289	32.9609	40.1196	30.2305	31.3833	79.2905	92.985	72.0485
817	14QM346	9.28571	10.2857	23.7143	30.625	4.28	4.512	4.42667	5.0904	43.3645	43.5284	41.2651	42.0321	13.602	19.2621	39.28	21.6411	31.3667	46.679	93.4525	50.2766
818	14QM347	11.3333	14.875	20.4286	21.75	4.552	5.244	4.58667	4.6304	35.5888	38.749	39.8256	41.3269	12.7052	29.3568	27.2205	28.441	35.7	73.7133	65.8663	73.899
819	14QM347H	12.1429	15.375	17.5714	23.75	5.004	5.536	3.88	5.6464	36.7706	40.8237	39.5189	42.9088	13.1324	27.4227	38.5637	31.9185	35.7143	69.3914	89.8738	81.303
820	14QM380	8.42857	7.5	26.1429	25.125	4.892	5.324	5.57333	5.6284	36.9583	41.698	36.8421	37.9291	7.71197	32.6267	25.3584	16.32	20.8667	88.5581	66.8575	41.61
821	14QM348H	13.1667	10.75	22	25.125	4.476	5.608	4.29333	5.7396	37.6229	39.729	40.0621	42.8113	12.9736	24.1311	28.5846	23.392	34.4833	60.2343	66.7687	59.211
822	14QM348	11.2857	8.85714	18.4286	27.625	4.608	5.372	4.64	5.1568	38.3681	39.315	41.3793	40.4359	10.6554	27.5409	15.5911	17.0411	27.7714	66.5571	38.5575	44.6046
823	14QM349	10.8571	10.5	21	23.375	4.212	4.544	3.86667	4.8568	37.8917	39.7887	41.0345	42.0936	13.3541	24.4097	20.7342	18.984	35.2429	59.4857	49.2575	47.712
824	14QM349H	12.2857	11.1429	28.1429	27.875	5.264	5.7	4.77333	5.2452	40.2736	40.2105	39.6648	41.4932	11.7656	28.9648	28.8383	24.7817	29.2143	73.0238	69.5012	62.1771
825	14QM380	6.57143	10.25	24.5714	25.75	4.708	5.532	4.48	4.9936	34.4945	36.5871	37.5	38.1368	6.31742	25.3843	21.708	21.443	18.3143	67.6914	56.9213	57.482
826	14QM350H	10.1429	8.5	20	31	5.192	5.592	5.33333	5.6828	40.832	40.4149	39	41.7822	13.7808	27.8014	41.5388	19.448	33.75	71.2857	99.4175	50.014
827	14QM350	12.8333	10.6667	27	21.5	5.4	6.22	5.30667	5.742	34.5185	38.5209	38.4422	41.3932	10.0518	34.7536	24.8566	23.7227	29.12	90.4048	60.05	63.0613
828	14QM351	8.28571	8.375	23	24.625	4.8	5.532	5.42667	5.676	38.75	42.3717	42.5061	43.0796	9.69857	36.1363	32.5547	18.693	25.0286	85.0143	75.5688	47.168
829	14QM351H	9.85714	9.375	22.2857	28.5	4.54	4.696	4.82667	5.0216	38.4141	40.46	41.4365	41.3095	8.95597	37.8848	29.1785	18.825	23.3143	91.4286	70.6338	48.7875
830	14QM380	10.8571	7.25	18.8571	26.5	4.972	5.976	5.04	4.9984	32.6629	35.6091	38.8889	41.1332	9.0103	30.2167	23.4773	13.34	27.5857	77.7	57.0762	38.106
831	14QM352H	9.28571	12.625	17.8571	27.5	5.388	5.128	4.76	5.4396	38.7528	38.6895	40.3361	42.8561	9.30713	28.1143	36.8278	25.048	24.0167	69.7	85.9337	64.741
832	14QM352	8.42857	12.125	19	25.5	5.196	5.628	4.65333	5.5588	36.3356	41.6489	43.2665	43.8008	8.59338	29.9219	26.8882	27.8875	23.65	69.1571	61.3875	68.6275
833	14QM353	8.57143	8.625	20.4286	26.25	4.548	5.244	3.93333	5.3428	39.4899	38.749	41.3559	40.7202	8.99053	32.234	29.6087	17.319	22.7667	77.9429	72.7125	44.5395
834	14QM353H	5.57143	13	18.5714	24.875	4.928	5.808	4.90667	5.1284	37.5812	35.6749	41.3043	40.808	7.18337	27.5618	32.2792	24.076	19.1143	66.7286	79.1	69.628
835	14QM380	5	9.57143	18.4286	26	4.98	5.992	4.73333	5.5972	35.5823	39.8531	38.3099	39.777	6.83892	28.6448	30.052	20.368	19.22	74.7714	75.5512	54.2891
836	14QM354H	9.85714	10.875	20.1429	30.875	5.128	5.3	5.12	5.3308	38.9236	41.434	42.1875	43.213	10.9153	28.8743	39.9585	23.0115	28.0429	68.4429	92.4688	58.8555
837	14QM354	4.25	9.875	24.1429	22	4.392	5.332	5.17333	5.5756	38.4335	40.3601	42.268	41.9901	5.05401	34.8289	27.4442	18.6835	13.15	82.4	65.3588	40.1715
838	14QM355	5.57143	6	17.1429	30.875	4.236	4.7	4.69333	5.7132	32.0113	38.9787	38.0682	39.9216	3.36759	26.006	24.9081	13.056	10.52	68.3143	62.3925	33.72
839	14QM355H	6.42857	14	21	24	4.772	5.808	4.88	5.134	38.6421	39.0496	38.2514	41.5193	6.58203	26.224	29.2415	31.752	17.0333	68.5571	70.4287	81.312
840	14QM380	7.14286	12.875	22.1429	23.875	5.1	4.812	5.01333	5.1168	38.7451	38.7365	37.5	42.0966	5.3662	20.6621	22.979	32.1875	13.85	55.099	54.5863	85.0265
841	14QM356H	10.8571	11.25	20.1429	26.875	4.076	5.204	4.45333	5.6244	37.3896	42.4289	39.521	42.849	10.656	30.4449	38.7746	24.84	28.5	77.0349	90.4912	58.545
842	14QM356	8.28571	18.75	25.5714	24.625	3.664	5.084	4.08	4.852	39.9563	42.8796	41.5033	42.0115	10.6017	29.9428	20.4806	40.875	26.5333	72.1457	48.75	95.325
843	14QM357	12.2857	8.75	23.4286	29.25	3.692	4.78	4.17333	4.794	35.2113	40.4184	40.5751	41.1431	8.97887	24.1232	28.001	19.145	25.5	59.4533	68.0575	48.475
844	14QM357H	7.28571	15.5	25.4286	24.75	4.36	5.368	4.72	5.4692	37.0642	39.7168	44.0678	41.8855	7.05703	32.5888	31.7152	33.046	19.04	73.9514	75.7188	83.204
845	14QM380	8.71429	12.5714	25.1429	22.75	4.412	5.66	4.70667	5.5044	34.1795	34.1343	38.2436	41.6685	9.98611	29.5197	21.7608	25.2434	29.2167	77.1886	52.2238	65.2709
846	14QM358H	9.28571	16.25	26	26.125	4.412	5.728	4.37333	5.4572	39.6192	40.0838	41.7683	41.5598	7.58425	29.8401	26.0601	37.31	19.1429	71.4419	62.705	93.08
847	14QM358	15.6	16.75	26	26.4286	4.268	5.1	5.04	5.3468	43.0178	42.1176	43.1217	42.373	18.8762	29.8242	29.8082	35.979	43.88	69.1629	70.3471	85.425
848	14QM359	10.1429	11.75	18.1429	23.125	4.168	5.024	4.61333	4.9184	34.8369	39.8089	38.4393	39.5657	11.0383	31.1128	23.9061	20.069	31.6857	80.94	60.4213	51.559
849	14QM359H	11	16.875	23.5714	26.25	4.604	5.728	4.22667	5.506	37.2719	40.014	39.7476	42.9277	11.3679	33.4645	39.5396	38.6775	30.5	84.1924	92.1075	96.66
850	14QM380	7	7.875	27.1429	24.125	4.68	5.572	5.01333	5.5336	37.1795	36.827	39.3617	41.1161	4.81846	34.2788	30.1407	16.8525	12.96	87.0867	73.3063	45.864
851	14QM360H	10.5714	13.75	17.4286	24	4.792	6.304	5.02667	5.5776	35.3923	40.6726	35.5438	41.3439	10.0868	31.3042	35.7971	33.275	28.5	88.0724	86.5838	80.135
852	14QM360	8.28571	10.625	21.8571	26	4.324	5.412	4.50667	5.5304	34.4126	36.1419	36.9822	40.4889	7.41345	27.2682	38.3304	19.72	21.5429	73.7333	94.6688	53.04
853	14QM361	6.57143	7.75	22.4286	23.875	5.308	6.108	4.6	5.472	36.0211	39.2272	37.971	38.5526	10.477	24.5347	24.2226	18.569	29.0857	64.6143	62.83	47.337
854	14QM361H	7.57143	13.375	16.7143	21	5.18	5.316	5.04	5.7088	34.9807	38.9767	38.8889	40.3447	9.19293	13.82	21.9828	30.3345	26.28	35.5371	54.4875	77.896
855	14QM380	6.42857	14	24.1429	26.5	5.12	5.444	4.93333	5.288	35.0781	34.8273	37.8378	43.0408	3.77674	31.9856	40.6612	25.032	10.7667	84.5333	94.4713	71.288
856	14QM362H	9.28571	13.375	25.4286	22.875	4.892	5.93	5.44	5.9376	40.4742	38.5048	39.7059	41.2894	11.1767	47.2863	32.2966	30.5396	27.6143	119.091	78.22	79.3138
857	14QM362	6	12.625	20.2857	26.5	4.732	6.11875	5.2	5.054	43.1107	39.5301	39.2308	38.9395	5.61517	34.9229	31.6222	30.5367	13.025	89.019	81.2087	77.2492
858	14QM363	6.71429	7.625	24.1429	23.5	4.072	5.372	4.8	5.1976	32.1218	37.6768	38.6111	39.9338	6.16203	19.8351	28.9445	17.3545	19.1833	51.3714	72.4813	46.8785
859	14QM363H	7.5	13.625	22.8571	26.625	4.20882	5.948	5.05333	5.3896	39.3431	38.6685	38.5224	41.71	8.38008	33.2878	39.174	32.7545	21.3	86.4114	93.92	83.0035
860	14QM380	4.57143	14.75	29.4286	28.5	4.284	-	4.92	5.4296	37.3483	-	36.3144	42.3088	4.48179	27.4516	32.3916	29.146	12	75.5943	76.56	77.821
861	14QM364H	7.42857	7.25	24.4286	29	4.272	5.476	4.66667	5.3484	36.8914	40.4675	41.4286	43.4149	7.33612	27.915	35.8384	16.066	19.8857	67.381	82.5488	39.701
862	14QM364	11.2857	17.375	19.7143	14.5	3.86	5.152	4.48	5.0696	39.5855	39.9068	39.2857	40.8237	9.25735	28.2408	14.0255	35.723	23.3857	71.8857	34.3562	89.516
863	14QM365	6.42857	16.75	22.1429	23.25	3.204	4.764	4.13333	5.0204	38.4519	37.9513	39.6774	40.2279	5.87765	23.8235	20.9537	36.649	15.2857	60.0429	52.0875	89.378
864	14QM365H	8	16.5714	18.1429	28.75	5.452	4.972	4.77333	5.382	39.9853	40.3862	36.5922	43.2702	9.72643	23.4092	39.4056	40.6331	24.325	63.9733	91.0688	100.489
865	14QM380	13	10.5	23.7143	34.625	4.3	5.14	4.97333	5.4916	35.0698	38.5214	41.0188	42.0351	11.836	31.6942	36.7718	21.588	33.75	77.2676	87.4788	57.204
866	14QM366H	10.1667	15.625	26.1429	33.625	4.56	5.856	4.94667	6.1024	39.0351	37.0902	40.4313	40.7774	12.6396	31.8279	33.4563	33.9375	32.38	78.721	82.0463	91.5
867	14QM366	9	14.8571	28.2857	25.375	4.672	5.376	4.57333	5.3924	34.8459	39.5089	39.0671	39.6336	7.15212	34.5435	24.0556	31.5566	20.525	88.421	60.695	79.872
868	14QM367	10.4286	10.25	15.7143	25.625	5.376	5.912	5.28	5.9536	35.4911	37.6861	35.6061	36.892	14.4449	22.6149	30.0517	22.837	40.7	63.5143	81.4587	60.598
869	14QM367H	13.2857	13.875	22.7143	22	5.76	4.98	4.40667	5.7592	36.8056	37.9116	38.4266	39.2971	15.879	30.9733	34.3477	30.858	43.1429	80.6038	87.405	80.8635
870	14QM380	10.1429	18.125	25.2857	22.625	4.276	6.604	5.32	5.8872	36.9504	37.8558	37.3434	39.6997	11.6288	29.5119	22.3723	40.455	31.4714	79.0286	56.3537	105.778
871	14QM368H	6.83333	14.125	24.4286	24.375	4.328	5.076	5.25333	5.1708	39.3715	39.8739	41.3706	43.4207	6.43725	32.3293	34.9146	31.3575	16.35	78.1457	80.41	78.3655
872	14QM368	11.4286	14.875	25.2857	28	4.404	4.868	4.84	5.2568	39.6912	42.728	39.6694	41.0896	12.5878	28.9145	31.2451	37.961	31.7143	72.8886	76.0413	94.248
873	14QM369	8.71429	13.625	26.7143	27.375	4.516	5.648	5.06667	4.8036	40.3897	40.3683	42.3684	42.7679	9.24925	31.4333	24.2874	31.065	22.9	74.1905	56.7888	76.954
874	14QM369H	7	14.5	26.5714	19.625	4.74	4.872	4.74667	5.0604	38.7342	40.6404	42.6966	40.8742	5.70038	32.2559	20.7437	34.22	14.7167	75.5467	50.75	85.724
875	14QM380	10.1429	11.875	17	23.75	4.792	5.684	5.21333	5.2756	39.2321	36.8051	38.6189	41.1176	10.8337	25.985	34.4879	23.7975	27.6143	67.2857	83.8762	64.9325
876	14QM370H	7.28571	11.375	19.7143	17.5	4.668	5.508	4.57333	5.7148	37.7035	38.8526	39.6501	39.9174	8.33786	27.6645	22.6157	25.4345	22.1143	69.7714	56.6562	64.4735
877	14QM370	6.85714	15	23.1429	24.5	3.304	4.156	4.4	5.2072	36.8039	39.1723	40	38.2624	7.08737	32.7771	21.5556	24.42	19.2571	81.9429	56.3363	62.34
878	14QM371	7.57143	12.5714	18.2857	20.25	3.71765	5.704	5.4	5.1164	38.4494	37.5175	39.5062	37.1511	6.02007	25.3573	22.5238	26.9029	15.6571	64.1857	60.6275	71.7074
879	14QM371H	7.57143	11.75	20	24.375	4.768	5.524	5.18667	5.7212	39.4295	38.378	39.3316	40.1874	6.22423	29.3414	25.2512	25.145	15.7857	74.6	62.8338	67.304
880	14QM380	7.25	14.4286	18.1429	19.375	5.416	5.744	5.29333	5.5156	36.4106	37.3259	35.5164	37.7837	6.83306	26.6322	17.1585	31.1657	18.7667	74.9857	45.4125	84.2051
881	14QM372H	6.85714	13.25	19	24.125	3.212	6.512	4.68	5.1936	36.3636	38.3907	42.1652	36.2061	7.01299	29.4675	26.482	33.125	19.2857	69.8857	73.1425	86.284
882	14QM372	5.57143	6.75	22.2857	25	4.425	5.316	4.57333	5.3532	38.6441	35.3649	36.1516	40.2899	6.2758	29.3809	23.0599	12.69	16.24	81.2714	57.235	35.883
883	14QM373	9.28571	6.42857	16.7143	23.375	4.60588	4.672	4.61333	5.2316	36.2708	32.8767	38.1503	37.327	6.39574	19.1133	16.7729	9.87429	17.6333	50.1	44.935	30.0343
884	14QM373H	9.57143	9	21	23	5.216	5.78	4.64	5.1672	36.7331	36.5398	38.7931	37.6297	4.67035	31.8935	26.4094	19.008	12.7143	82.2143	70.1825	52.02
885	14QM380	8.28571	9.71429	19.8571	26.25	5.192	5.608	5.09333	5.3412	35.7473	37.3039	38.7435	43.9377	6.91966	24.3088	31.4583	18.1463	19.3571	62.7429	71.5975	51.136
886	14QM374H	6	8	20.2857	24.5	4.804	5.572	5.04	5.7484	40.8826	38.7653	43.3862	40.4217	6.40689	38.7687	24.5744	17.6	15.6714	89.3571	60.795	47.2
887	14QM374	10.1429	13.625	24.1429	20.25	4.252	4.18	4.10667	4.9552	44.0263	39.9043	44.1558	43.1304	13.5748	25.0805	22.9438	22.7265	30.8333	56.8	53.1962	56.9525
888	14QM375	9.28571	5.5	16.7143	18.25	3.78	4.584	3.44	4.6624	43.3862	44.5899	46.5116	47.7265	5.47286	18.2857	16.6291	11.748	12.6143	39.3143	34.8425	26.598
889	14QM375H	15.1429	7.5	23.4286	24.625	4.776	5.364	4.30667	5.3288	41.9598	40.0447	43.9628	43.2142	17.6591	28.9087	35.581	17.28	42.0857	65.7571	82.3362	41.64
890	14QM380	10.5714	9.625	19.7143	20.75	4.392	5.288	5.05333	5.1772	-	40.0151	38.2586	41.5591	24.4945	25.0867	29.8925	20.636	30.0167	65.5714	71.9275	55.286
891	14QM376H	-	7.85714	17.8571	21.75	4.284	5.508	4.93333	5.96	37.7218	40.0145	41.8919	41.2483	-	27.5469	31.1564	17.16	-	65.7571	75.5337	45.8857
892	14QM376	13.1429	10.75	20.1429	19.75	5.108	5.604	4.74667	5.8848	38.6844	37.7587	39.3258	37.0378	18.6127	27.9382	29.6367	22.747	48.1143	71.0429	80.0175	60.243
893	14QM377	10.4286	12	25	20.375	4.64	5.104	4.77333	5.4844	39.3103	38.1661	41.0615	38.6697	15.0952	35.9464	24.8197	23.376	38.4	87.5429	64.1838	61.248
894	14QM377H	9.42857	12.375	23.7143	19.625	4.924	5.448	4.66667	5.7836	38.1803	37.0044	41.7143	40.3832	14.7649	40.2304	23.501	24.7005	38.6714	96.4429	58.195	63.855
895	14QM380	10.4286	13.125	19.1429	17.875	4.604	4.888	5.86667	5.9708	37.7932	36.0884	41.8182	40.6244	10.7171	31.7519	15.2067	26.6175	28.3571	75.9286	37.4325	71.925
896	14QM378	12.7143	12.5	18.2857	16.625	5.268	6.068	5.34667	5.6212	33.6371	35.6625	38.1546	36.2058	13.4068	28.4851	17.4634	25.6	39.8571	74.6571	48.2338	69.75
897	14QM378H	8.66667	12.625	27.5714	20.75	4.812	5.208	4.97333	6.0388	37.8221	36.7896	43.6997	39.6304	9.84131	41.8098	25.3739	30.098	26.02	95.6752	64.0263	76.3055
898	14QM379	9.16667	9.125	25.4286	15.625	4.044	5.772	4.62667	5.4332	43.3234	40.8177	42.6513	41.5004	10.2532	30.5903	13.013	21.4985	23.6667	71.7219	31.3562	52.6695
899	14QM379H	11.8	13.875	24.4286	21.125	5.116	5.676	4.90667	6.1472	37.1384	39.8872	39.6739	42.6601	10.1536	36.998	19.686	29.526	27.34	93.2552	46.1462	74.037
900	14QM380	10.3333	10	23.8571	17.375	6.17333	5.532	5.2	5.0288	36.5011	39.6963	36.4103	41.1868	7.61656	23.7759	21.8305	21.04	20.8667	65.3	53.0038	53.88
901	M父本	9.28571	14.125	22.2857	23	4.268	6.088	4.98667	5.8296	38.8941	41.1301	37.9679	36.6337	8.43354	27.3025	27.2083	30.0015	21.6833	71.9095	74.2712	78.1395
902	M正交F1	9.8	11.375	25.4286	25.375	5.132	5.2	4.82667	6.1068	37.2564	39.2308	38.3978	39.9686	8.96017	30.471	37.0848	23.205	24.05	79.3562	92.785	59.15
903	M母本	-	8.85714	19.2857	25	3.99091	5.812	5.29333	5.4532	33.713	35.1686	37.5315	45.9253	-	25.2962	31.5507	21.4343	-	67.4	68.7	56.2251
904	竞争对照	7.66667	11.75	20.8571	17.75	6.132	6.252	5.42667	6.658	39.5303	42.2265	44.226	42.3791	16.7411	35.0902	36.1663	27.307	42.35	79.3429	85.34	70.876

## Sheet: Table S11-C
Table S11-C. Raw data in 3 BC/P trials
No. in field	Sample No.	2015E2	2016E1	2016E2	2015E2	2016E1	2016E2	2015E2	2016E1	2016E2	2016E1	2016E2	2015E2	2016E1	2016E2	2015E2
		BNP	BNP	BNP	BW	BW	BW	LP	LP	LP	LY	LY	LY'	SY	SY	SY'
1	14QM003	15.625	23.5	22.75	4.832	5.316	5.236	36.0099	34.9135	38.9381	13.9392	26.9885	27.1875	39.925	69.3113	75.5
2	14QM003H	19	21.625	27.625	5.344	4.764	5.5376	37.1257	36.5239	40.4291	17.5908	26.7656	37.696	48.1625	66.2037	101.536
3	14QM182	23	19	21.625	5.304	5.17778	5.4844	32.1267	34.4421	39.8512	14.9921	22.4193	39.192	43.5286	56.2575	121.992
4	14QM004H	16	26.5	25.625	4.652	5.168	5.834	37.4893	36.5325	39.6366	29.6005	25.195	27.904	81.025	63.565	74.432
5	14QM004	16.75	25	20.875	4.572	4.628	5.1936	37.6203	38.3751	39.0866	28.2057	25.2025	28.81	73.5	64.4788	76.581
6	14QM005	17.125	25	20.375	5.076	4.672	5.2644	39.3223	40.5822	39.6322	23.6036	22.2768	34.1815	58.1625	56.2087	86.9265
7	14QM005H	-	28.25	26	5.116	4.752	5.3164	37.9203	41.0774	37.943	23.9225	27.9962	-	58.2375	73.785	-
8	14QM182	-	22.5	19.875	6.068	5.144	5.5588	33.7508	35.7698	36.3388	25.723	14.317	-	71.9125	39.3987	-
9	14QM006H	-	26.625	16.625	5.24	4.276	5.238	36.5649	41.2535	38.4345	18.8013	18.7147	-	45.575	48.6925	-
10	14QM006	-	14.5	21.5	4.752	4.376	5.094	38.1313	36.7459	41.6647	10.2843	17.0825	-	27.9875	41	-
11	14QM007	16.5	33.8	15.25	5.808	3.988	4.82	35.4683	36.5095	38.5477	18.7659	12.5521	33.99	51.4	32.5625	95.832
12	14QM007H	14.125	23.8	19.375	5.736	5.712	4.9752	37.4477	36.6947	40.1913	16.6007	16.3066	30.3405	45.24	40.5725	81.021
13	14QM182	10	11.5	24.625	5.724	5.07647	5.4872	33.4032	33.1402	36.9004	10.1685	26.8183	19.12	30.6833	72.6775	57.24
14	14QM008H	16.25	24.625	24.75	5.544	5.105	5.516	39.9711	42.8991	43.9521	27.7128	29.6419	36.01	64.6	67.4413	90.09
15	14QM008	15.375	21.125	22.5	5.42	4.86	4.7804	39.631	40.0823	44.1386	15.8475	16.734	33.0255	39.5375	37.9125	83.3325
16	14QM009	10.125	26.25	26.125	4.896	3.568	5.3556	39.5425	42.3767	44.6112	26.8774	31.3009	19.602	63.425	70.1637	49.572
17	14QM009H	12.125	28.8333	27.25	5.744	4.44737	5.5304	38.649	37.2781	41.3352	14.2527	31.0747	26.9175	38.2333	75.1775	69.646
18	14QM182	14.375	24.6667	28.125	5.776	4.58667	5.3496	35.1801	32.5581	36.9299	16.5667	24.2823	29.21	50.8833	65.7525	83.03
19	14QM010H	8	23.3333	24.875	5.34	4.632	5.3472	37.3783	39.81	39.5871	27.0974	25.4832	15.968	68.0667	64.3725	42.72
20	14QM010	9	31.25	23.375	4.9	3.932	5.1036	36.4082	34.2828	42.1193	29.9632	26.7026	16.056	87.4	63.3975	44.1
21	14QM011	9.125	23.8333	19.375	5.472	4.756	5.8704	37.1345	34.7351	38.6004	10.461	19.884	18.542	30.1167	51.5125	49.932
22	14QM011H	11.5714	32.2857	24.125	6.236	5.156	5.3104	35.3432	37.8588	38.9425	23.1209	22.2946	25.5034	61.0714	57.25	72.1594
23	14QM182	-	-	21.25	5.992	5.136	6.1672	32.5768	33.4112	36.3601	-	18.0314	-	-	49.5913	-
24	14QM012H	14.5	28	23.625	6.356	5.672	6.1336	36.8156	36.5303	38.7374	27.2288	31.6417	33.93	74.5375	81.6825	92.162
25	14QM012	18.625	27.6	25.875	5.916	5.796	5.8384	36.4435	35.9558	40.9359	41.4715	38.4577	40.1555	115.34	93.9462	110.186
26	14QM013	6.75	18.75	23.75	4.292	4.184	4.6192	38.5834	41.0134	40.31	14.8725	22.7197	11.178	36.2625	56.3625	28.971
27	14QM013H	12.25	27.125	25.375	5.024	3.22	5.8992	36.3057	40.9938	39.863	23.3716	22.697	22.344	57.0125	56.9375	61.544
28	14QM182	11	24.125	23	5.46	5.14	5.2252	35.3114	34.8638	37.8627	20.1164	24.0721	21.208	57.7	63.5775	60.06
29	14QM014H	12.5	28.5	19.625	5.536	4.284	6.7064	37.5723	39.4024	39.2461	31.0737	14.5515	26	78.8625	37.0775	69.2
30	14QM014	10.375	29.2857	24.625	4.304	4.28	4.422	36.9888	40.0935	40.8865	28.7871	28.6711	16.517	71.8	70.1238	44.654
31	14QM015	11.7143	32.3333	21.5	5.408	5.112	5.6848	37.2781	38.8106	38.8334	28.4676	13.0325	23.616	73.35	33.56	63.3509
32	14QM015H	12.125	27.25	24.375	5.324	5.024	5.9828	37.115	39.5701	38.9049	29.6825	21.8995	23.959	75.0125	56.29	64.5535
33	14QM182	9.375	21.5714	24.125	4.672	5.4625	5.6836	32.9623	34.4394	35.3016	20.2307	20.3161	14.4375	58.7429	57.55	43.8
34	14QM016H	10	28.375	26.875	5.436	4.916	6.5776	35.8352	35.5574	38.1051	26.5747	27.8939	19.48	74.7375	73.2025	54.36
35	14QM016	3.42857	28.125	27	5.324	4.43529	6.1108	33.4335	33.0239	36.8593	16.095	28.9125	6.10286	48.7375	78.44	18.2537
36	14QM017	12.625	27.6	25.375	4.996	3.712	5.0856	35.8687	38.1466	41.6313	26.8247	26.8464	22.624	70.32	64.4862	63.0745
37	14QM017H	13.25	28.1429	30	5.872	4.25909	5.6796	37.7384	38.3138	42.2776	22.6161	33.5336	29.362	59.0286	79.3175	77.804
38	14QM182	10.75	19.4286	23.875	5.628	4.484	7.0312	33.5466	34.612	36.9212	15.5556	27.9401	20.296	44.9429	75.675	60.501
39	14QM018H	7.625	26.75	22.875	5.884	4.892	6.4732	33.7865	35.65	38.4107	28.4042	26.113	15.1585	79.675	67.9838	44.8655
40	14QM018	8.625	23.375	28.375	5.52	4	5.2388	33.3333	35	40.5665	18.3706	35.8137	15.87	52.4875	88.2837	47.61
41	14QM019	12.125	29.5	23.125	6.248	4.33333	5.7344	36.5557	34.7436	39.7321	21.9522	27.9476	27.6935	63.1833	70.34	75.757
42	14QM019H	13.125	18.625	18.125	6.096	5.128	6.97	37.2047	35.4134	37.0043	21.465	22.1642	29.7675	60.6125	59.8963	80.01
43	14QM182	11.5714	18.625	17.875	6.04	5.264	5.2088	36.1589	33.8146	36.446	13.2976	19.3756	25.272	39.325	53.1625	69.8914
44	14QM020H	13.875	26.625	23.5	5.608	4.76	5.7424	39.3723	38.9916	38.5274	14.3635	27.499	30.636	36.8375	71.375	77.811
45	14QM020	11.875	20.5	28.125	4.98	3.81364	4.5496	36.8675	37.5447	38.1308	12.1551	25.3641	21.8025	32.375	66.5187	59.1375
46	14QM021	14.5	18.625	25.625	6.168	5.412	5.2924	38.9754	31.1899	40.6999	16.5346	18.7082	34.858	53.0125	45.9662	89.436
47	14QM021H	13	19.375	20.375	5.468	4.884	5.332	39.3563	37.4283	40.5101	20.3002	30.1502	27.976	54.2375	74.4262	71.084
48	14QM182	9	21	25	5.504	4.084	5.6288	34.593	33.8883	37.5355	13.8603	31.2718	17.136	40.9	83.3125	49.536
49	14QM022H	10.75	23.375	27.125	5.34	4.468	5.6236	37.603	37.8693	39.2133	18.3382	31.302	21.586	48.425	79.825	57.405
50	14QM022	7.625	19	29.125	5.324	4.596	5.3856	37.6409	38.8164	38.8369	9.43238	32.722	15.2805	24.3	84.255	40.5955
51	14QM023	9.375	32.5	25.5	5.736	5.22	5.2928	39.6792	36.8774	40.455	26.7868	39.1553	21.3375	72.6375	96.7875	53.775
52	14QM023H	9.25	22.625	25	5.996	5.204	5.4596	38.3589	38.432	38.2812	21.5459	22.1945	21.275	56.0625	57.9775	55.463
53	14QM182	11.625	19.625	21.5	5.62	3.98	5.4324	35.089	36.8844	36.7941	12.9557	26.9047	22.9245	35.125	73.1225	65.3325
54	14QM024H	9	20.4286	23.125	5.512	5.184	5.4252	37.4456	37.6543	36.371	15.6642	20.4901	18.576	41.6	56.3362	49.608
55	14QM024	10.75	23	21.875	5.72	4.36	5.1448	38.2517	38.0734	37.1326	19.5012	20.3519	23.521	51.22	54.8087	61.49
56	14QM025	3	20.25	22.125	-	3.836	4.6628	-	34.9322	37.0593	7.72875	13.6082	-	22.125	36.72	-
57	14QM025H	7	28.25	19.625	5.552	4.6	5.17	37.9683	36.6304	36.5184	15.4672	19.404	14.756	42.225	53.135	38.864
58	14QM182	9.625	19.625	21.5	6.112	5.025	5.1932	34.4241	36.3184	33.6902	10.5823	19.7458	20.251	29.1375	58.61	58.828
59	14QM026H	9.75	20.1667	20.375	5.204	4.92	5.3412	36.2029	37.3171	37.1677	17.7007	20.6629	18.369	47.4333	55.5938	50.739
60	14QM026	6.625	21.625	24	4.752	4.372	4.942	38.9731	37.237	38.9073	19.8287	30.107	12.2695	53.25	77.3812	31.482
61	14QM027	3.5	16.1667	23.5	6	5.168	5.5464	38.6667	35.3715	37.2422	12.5038	20.1876	8.12	35.35	54.2062	21
62	14QM027H	8.625	32	23.875	6.308	5.584	5.436	38.5542	36.1032	36.1369	25.3011	27.3163	20.976	70.08	75.5913	54.4065
63	14QM182	6.125	18.7143	14.875	5.48	5.108	5.44	34.4526	33.6727	37.3015	15.4702	16.7623	11.564	45.9429	44.9375	33.565
64	14QM028H	11.875	21.1667	24.875	5.316	4.4	5.5536	39.2777	37.7273	39.4051	17.5369	24.6119	24.795	46.4833	62.4588	63.1275
65	14QM028	14.375	22.125	20.125	5.256	4.492	5.4016	40.0304	41.0508	39.9141	20.315	15.7706	30.245	49.4875	39.5113	75.555
66	14QM029	10.625	28.375	20.75	5.112	4.50625	4.91	36.4632	36.6158	39.2261	14.7379	17.6414	19.805	40.25	44.9737	54.315
67	14QM029H	13.25	19.375	23.25	5.348	4.4	5.0748	39.641	35.3636	37.8419	15.1887	23.4516	28.09	42.95	61.9725	70.861
68	14QM182	8.75	22	21.75	6.152	5.435	5.0072	34.8505	34.4066	35.2452	18.0205	24.5708	18.76	52.375	69.7138	53.83
69	14QM030H	19.375	24.875	23.625	6.448	4.748	5.688	38.1514	37.9949	41.9409	19.4677	32.7087	47.6625	51.2375	77.9875	124.93
70	14QM030	18.875	22.625	16.625	6.52	5.492	5.156	37.6074	38.5288	36.9279	28.4968	17.0348	46.2815	73.9625	46.13	123.065
71	14QM031	6.625	21.875	21.5	4.848	3.752	4.756	38.7789	36.1407	39.8738	13.8103	21.3823	12.455	38.2125	53.625	32.118
72	14QM031H	10.125	26.75	20.25	5.604	4.32105	4.928	38.0443	37.2716	41.1364	21.0585	25.2361	21.5865	56.5	61.3475	56.7405
73	14QM182	10.125	20	21.875	5.62	4.964	5.3348	33.5943	36.5834	38.6969	11.039	15.6867	19.116	30.175	40.5375	56.9025
74	14QM032H	12.25	27.75	19.125	5.736	4.82	5.7888	38.9819	37.8423	39.421	23.4055	26.4712	27.391	61.85	67.15	70.266
75	14QM032	13.75	25.75	17.5	6.256	4.512	5.892	37.0844	35.9043	37.5764	19.4825	27.8028	31.9	54.2625	73.99	86.02
76	14QM033	11.25	25	21.875	4.472	4.20455	4.8652	39.2665	40.5405	40.2779	28.7838	16.1081	19.755	71	39.9925	50.31
77	14QM033H	12.125	25.625	24.25	4.976	4.8	5.3368	42.8457	42	42.4299	31.2375	24.8353	25.8505	74.375	58.5325	60.334
78	14QM182	8.875	22.125	17.875	5.804	4.684	5.7492	35.286	35.696	37.3617	19.0081	17.8253	18.176	53.25	47.71	51.5105
79	14QM034H	10.125	35.75	20.75	5.892	4.888	5.8904	37.814	36.4975	39.8275	23.9241	26.9568	22.5585	65.55	67.6838	59.6565
80	14QM034	15.5	22	19.25	5.612	5.284	5.0788	36.7071	36.2604	37.119	22.971	22.4227	31.93	63.35	60.4075	86.986
81	14QM035	11.375	22.4	22.75	6.084	5.088	4.9948	34.7798	38.6006	38.3999	32.9572	25.7779	24.0695	85.38	67.13	69.2055
82	14QM035H	14	27.5	27.5	5.524	5.196	5.8824	37.0022	38.7991	38.5965	30.4136	30.2799	28.616	78.3875	78.4525	77.336
83	14QM182	9.5	28.5714	20.25	5.68	5.204	6.0316	34.507	33.5895	37.5423	13.4982	21.1283	18.62	40.1857	56.2788	53.96
84	14QM036H	9	23.125	28.875	5.356	3.836	5.6224	37.5653	39.6246	42.6295	22.1848	40.912	18.108	55.9875	95.9712	48.204
85	14QM036	12.625	17.6667	15	5.068	4.896	6.7132	36.7798	37.8268	40.2431	21.4163	18.6934	23.533	56.6167	46.4513	63.9835
86	14QM037	10.875	29.5	21.5	6.084	5.088	5.1908	36.2919	36.8711	37.7129	32.0732	25.287	24.012	86.9875	67.0513	66.1635
87	14QM037H	8.75	30.875	25.875	4.876	6.27619	5.4116	37.0796	37.0258	39.7516	28.3108	30.0691	15.82	76.4625	75.6425	42.665
88	14QM182	11.5	21.875	19.375	5.62	4.964	5.7516	34.2349	35.4553	36.7063	21.446	22.0155	22.126	60.4875	59.9775	64.63
89	14QM038H	11.25	28	25.625	5.376	4.736	5.5084	36.9048	39.6959	41.66	12.8565	28.7735	22.32	32.3875	69.0675	60.48
90	14QM038	10.125	28.375	19.5	4.5	4.2	3.9788	39.0222	41.9048	42.9074	20.5648	22.8337	17.7795	49.075	53.2163	45.5625
91	14QM039	15.375	32.625	25.375	5.68	4	5.2516	39.7183	40.8	41.4198	28.9476	33.534	34.686	70.95	80.9613	87.33
92	14QM039H	11.875	32.5	27.125	5.148	5.06	5.4672	38.9277	39.2885	42.4715	36.17	30.2466	23.7975	92.0625	71.2163	61.1325
93	14QM182	13.125	20.375	19.875	5.644	4.51333	5.114	35.2232	36.7799	36.5272	14.3166	18.4316	26.0925	38.925	50.46	74.0775
94	14QM040H	15	30.75	23.625	5.5	4.828	5.6548	38.1091	41.5079	38.8767	26.4198	26.5747	31.44	63.65	68.3563	82.5
95	14QM040	10	23.625	16.5	5.256	4.964	5.5092	38.965	40.5318	43.7305	18.4622	21.9953	20.48	45.55	50.2975	52.56
96	14QM041	16.375	26	21.75	5.884	4.68333	5.9536	40.8566	42.1115	41.5413	30.3624	31.3683	39.3655	72.1	75.5112	96.3505
97	14QM041H	12.125	33.25	28.75	5.264	3.744	5.3996	40.1976	45.0855	39.6177	36.5812	30.8256	25.6565	81.1375	77.8075	63.826
98	14QM182	7.875	18.75	23	5.124	4.532	4.9148	33.0991	33.3628	35.6393	11.1306	20.9114	13.356	33.3625	58.675	40.3515
99	14QM042H	11.375	31.75	23.75	5.688	5.152	5.6672	37.6934	40.2174	39.2787	32.184	25.8085	24.388	80.025	65.7062	64.701
100	14QM042	12.875	27.3333	24.375	5.22	4.76	5.1952	38.9272	40	40.1217	25.1933	27.8595	26.162	62.9833	69.4375	67.2075
101	14QM043	15	24.125	21	5.22	4.7	4.7716	34.8659	38.383	37.6226	23.7687	24.403	27.3	61.925	64.8625	78.3
102	14QM043H	13.375	28.5	29.75	5.516	6.124	5.2204	39.0138	36.5774	39.0468	23.2541	31.5947	28.783	63.575	80.915	73.7765
103	14QM182	12.25	34.25	24	5.184	2.84	5.5112	35.4167	32.8169	38.9607	18.6195	23.8489	22.491	56.7375	61.2129	63.504
104	14QM044H	8.75	26.6667	21.625	5.852	4.984	5.324	38.2775	41.252	36.574	30.9665	24.3779	19.6	75.0667	66.6538	51.205
105	14QM044	11.125	22.375	20.875	4.408	3.572	4.9348	39.9274	41.3214	41.1851	28.5221	30.185	19.58	69.025	73.2913	49.039
106	14QM045	13.5	25.125	27.25	5.588	5.372	5.268	36.65	35.443	38.5497	10.4778	32.734	27.648	29.5625	84.9138	75.438
107	14QM045H	17.25	22.5	22.5	5.476	5.428	5.4348	37.6917	35.4458	36.9029	12.6719	28.7234	35.604	35.75	77.835	94.461
108	14QM182	16.125	22.875	24.5	5.2	4.376	5.32	34.1538	37.66	36.4962	13.9012	19.9557	28.638	36.9125	54.6788	83.85
109	14QM046H	15.375	35.625	19	4.396	3.888	4.8772	40.4004	44.1358	40.1296	29.2455	18.1486	27.306	66.2625	45.225	67.5885
110	14QM046	13.25	28.375	22	3.916	4.192	4.5288	43.1052	43.8931	43.623	27.0437	24.3302	22.366	61.6125	55.7737	51.887
111	14QM047	14.25	27.4286	24.75	5.548	5.324	5.8888	36.6258	37.5657	39.75	28.3192	30.9305	28.956	75.3857	77.8125	79.059
112	14QM047H	13	31	24.625	5.916	5.09444	5.8988	37.7282	39.8037	40.4964	26.0714	31.9871	29.016	65.5	78.9875	76.908
113	14QM182	21.125	21.5	23	5.98	4.636	5.4464	34.4482	36.2381	35.3041	15.519	23.8143	43.5175	42.825	67.455	126.328
114	14QM048H	19.125	22.375	17.75	5.3	-	5.4692	38.8679	-	40.4227	-	22.8484	39.3975	45.975	56.5238	101.362
115	14QM048	10.5	24.7143	17.25	5.28	4.10625	4.8588	39.0909	40.4871	38.0423	10.3878	17.0216	21.672	25.6571	44.7438	55.44
116	14QM049	-	26.8333	24.875	4.264	4.012	4.5112	40.6191	37.986	38.349	8.89506	24.4858	-	23.4167	63.85	-
117	14QM049H	16.5	18	22.625	5.16	4.632	5.2744	38.2946	38.1693	40.3382	10.6922	28.0754	32.604	28.0125	69.6	85.14
118	14QM182	15	22.625	22.125	3.996	5.272	5.5476	37.9379	36.5706	36.6933	17.019	16.5505	22.74	46.5375	45.105	59.94
119	14QM050H	14	31.8571	24.125	3.705	4.788	5.7344	34.6829	38.1788	40.8064	20.6656	27.2617	17.99	54.1286	66.8075	51.87
120	14QM050	6.66667	26	25.75	4.368	4.404	4.8212	39.9267	39.0554	42.0974	16.291	26.0241	11.6267	41.7125	61.8187	29.12
121	14QM051	19.875	20	25.625	4.932	4.632	5.0308	40.957	39.2919	42.3869	24.3561	35.2219	40.1475	61.9875	83.0962	98.0235
122	14QM051H	13.875	24.625	21.875	4.216	4.42	5.334	41.4611	38.1222	41.7248	24.6746	34.2409	24.2535	64.725	82.0637	58.497
123	14QM182	7.125	19	23	5.056	4.86	5.5424	36.4715	33.8272	39.0661	11.4505	28.2853	13.1385	33.85	72.4037	36.024
124	14QM052H	17	24.25	24.625	4.44	5.312	5.25	35.7658	38.253	39.0171	18.1558	29.7642	26.996	47.4625	76.285	75.48
125	14QM052	16	31.5	23.625	-	4.848	5.1764	-	39.3564	39.6878	29.5813	33.2514	-	75.1625	83.7825	-
126	14QM053	13	27.5	22.375	4.476	4.372	5.1932	41.2869	40.3477	40.6917	23.8051	32.9552	24.024	59	80.9875	58.188
127	14QM053H	14.125	25.1429	24.5	4.848	4.964	5.2104	40.1815	41.1765	40.0814	25.7176	33.3382	27.5155	62.4571	83.1762	68.478
128	14QM182	10.125	20.875	15	5.672	4.516	4.9364	36.1072	36.6696	37.3471	10.735	21.3648	20.736	29.275	57.2063	57.429
129	14QM054H	8.875	24.25	14.625	5.38	4.564	5.0108	39.8513	39.9649	40.4806	14.0926	20.89	19.028	35.2625	51.605	47.7475
130	14QM054	7.57143	21.25	18	4.816	4.592	4.776	39.9502	37.1951	37.8224	6.65328	21.6103	14.5674	17.8875	57.1363	36.464
131	14QM055	7	20.8571	23	5.932	5.06	6.0044	40.6608	41.581	38.9381	23.2557	26.1353	16.884	55.9286	67.12	41.524
132	14QM055H	7.625	25.125	20.375	6.06	5.14	5.4428	40.6601	40.3891	39.7883	21.0074	23.4632	18.788	52.0125	58.97	46.2075
133	14QM182	10.375	20.5714	20.5	5.172	5.004	5.5668	33.72	36.211	37.6015	10.5219	25.263	18.094	29.0571	67.1863	53.6595
134	14QM056H	11.5714	28.875	22.125	4.332	4.868	5.7576	38.7812	38.4552	38.8217	17.6558	33.048	19.44	45.9125	85.1275	50.1274
135	14QM056	4.85714	19.25	20.75	4.68	5.09524	5.1076	38.3761	34.8598	40.3007	11.9308	27.0186	8.72343	34.225	67.0425	22.7314
136	14QM057	7.16667	29.2857	27.75	3.412	4.075	4.772	40.9144	38.9571	45.1048	12.2882	29.2471	10.0047	31.5429	64.8425	24.4527
137	14QM057H	5.83333	22.75	27.25	4.148	3.684	4.8488	38.8621	40.0651	39.8037	11.5037	24.2683	9.40333	28.7125	60.97	24.1967
138	14QM182	8.75	26.4286	24.25	5.18	5.064	5.4888	36.4479	33.1754	35.0896	13.5118	19.4497	16.52	40.7286	55.4287	45.325
139	14QM058H	14.375	25.5	23.125	4.744	4.836	5.2048	40.4722	37.3036	38.9794	18.8523	29.0801	27.6	50.5375	74.6038	68.195
140	14QM058	9.625	32	23	5.084	4.636	5.2592	38.0803	36.6695	36.6444	22.9796	20.1718	18.634	62.6667	55.0475	48.9335
141	14QM059	11.5	22.125	23.875	4.44	5.47	5.4612	37.7477	36.0146	37.6401	15.7114	24.4486	19.274	43.625	64.9537	51.06
142	14QM059H	14	25.875	25	5.004	4.81875	5.098	37.49	35.5383	39.5214	17.4626	28.6752	26.264	49.1375	72.5563	70.056
143	14QM182	6	29.75	19.375	6.35484	5.004	5.988	35.4822	33.6531	35.0434	17.4617	16.9466	13.529	51.8875	48.3588	38.129
144	14QM060H	10.375	25.2857	24.75	5.256	4.568	5.1604	37.8234	39.9299	37.439	27.3691	22.9754	20.6255	68.5429	61.3675	54.531
145	14QM060	17.625	25.4286	24.875	5.216	4.816	5.1704	40.0307	41.3621	41.5364	30.7734	17.7895	36.801	74.4	42.8287	91.932
146	14QM061	8.75	25.6667	27.375	4.94	5.116	5.5376	38.2186	38.7803	40.5013	24.6707	36.0198	16.52	63.6167	88.935	43.225
147	14QM061H	9.75	28.875	29.125	5.156	5.212	5.6588	37.4709	38.066	38.8916	27.988	31.3014	18.837	73.525	80.4838	50.271
148	14QM182	10.25	28.5	24.875	4.9	5.032	5.5704	33.3878	35.6916	36.7801	21.9146	23.291	16.769	61.4	63.325	50.225
149	14QM062H	9.14286	27.2	27	5.104	4.972	5.3736	38.9498	40.3057	38.2239	27.3273	20.9324	18.176	67.8	54.7625	46.6651
150	14QM062	12.5714	32.5714	25.25	5.18	4.964	5.1484	39.4595	41.9823	39.15	41.9283	24.0479	25.696	99.8714	61.425	65.12
151	14QM063	11.5714	24.8571	23.75	5.456	4.6	5.1864	36.9501	39.7516	34.4671	25.7079	20.9086	23.328	64.6714	60.6625	63.1337
152	14QM063H	7.625	20.75	21.875	5.356	5.74545	5.944	38.4615	36.3924	36.9314	18.8467	20.8801	15.7075	51.7875	56.5375	40.8395
153	14QM182	13.25	21.8333	22.25	5.66	4.604	5.7604	33.5689	34.4917	36.9141	10.3188	25.9737	25.175	29.9167	70.3625	74.995
154	14QM064H	11.75	22.875	20.875	5.632	5.204	5.734	39.4176	41.3528	40.7325	22.0979	24.0169	26.085	53.4375	58.9625	66.176
155	14QM064	10.125	21.5	18.5	5.776	4.236	5.6688	40.5125	43.1539	41.6455	18.5076	24.1023	23.6925	42.8875	57.875	58.482
156	14QM065	8	22.8571	26.75	5.284	4.056	5.3028	38.3043	42.6036	42.8377	19.4516	27.4376	16.192	45.6571	64.05	42.272
157	14QM065H	9.16667	32.5	28	5.628	4.796	5.024	38.7349	41.201	42.9697	27.3935	32.4099	19.9833	66.4875	75.425	51.59
158	14QM182	6.75	26	23.375	5.224	4.336	5.5844	33.5375	35.0554	37.1965	16.6119	15.218	11.826	47.3875	40.9125	35.262
159	14QM066H	9.33333	28.25	21	5.324	4.852	5.3028	40.2705	39.4064	41.6987	19.8264	19.4082	20.0107	50.3125	46.5438	49.6907
160	14QM066	5.57143	32.625	22.375	5.1	4.49	4.7924	41.7255	42.4276	41.6159	21.6381	22.0242	11.856	51	52.9225	28.4143
161	14QM067	6	24	20.75	5.328	4	5.2236	41.5916	42.3	42.3003	28.5948	25.4193	13.296	67.6	60.0925	31.968
162	14QM067H	7.125	31.625	27.25	5.348	5.544	5.2904	41.5108	29.6537	41.0782	17.5661	28.7034	15.8175	59.2375	69.875	38.1045
163	14QM182	5.125	22.5	22	5.604	4.384	5.5388	36.9022	31.1131	35.2134	9.50506	19.8472	10.5985	30.55	56.3625	28.7205
164	14QM068H	10.75	25.375	26.875	5.588	3.83125	5.2496	41.3028	40.2936	41.847	23.8589	29.1831	24.811	59.2125	69.7375	60.071
165	14QM068	12.5	22.375	22.5	5.984	4.196	4.9	43.7166	40.6101	43.5673	18.574	18.6054	32.7	45.7375	42.705	74.8
166	14QM069	13.5	34.5	25	4.928	3.828	4.872	42.6948	44.5141	45.1232	42.4294	31.549	28.404	95.3167	69.9175	66.528
167	14QM069H	10.625	28.75	24.75	5.796	5.008	4.9188	41.0628	42.0128	40.0911	22.5924	31.0816	25.2875	53.775	77.5275	61.5825
168	14QM182	10.375	16.1429	24.875	6.06	5.08636	5.98	35.5776	37.6229	38.0334	14.3451	24.1032	22.3685	38.1286	63.3737	62.8725
169	14QM070H	12	25.875	27.25	6.704	5.26	5.562	41.4081	39.4677	43.3513	25.3531	33.4347	33.312	64.2375	77.125	80.448
170	14QM070	8.5	20.5	19.875	5.416	5.192	5.3804	41.8759	38.6749	39.7889	18.9169	25.4306	19.278	48.9125	63.9137	46.036
171	14QM071	7.625	28.625	21.75	4.308	3.412	4.114	45.5896	47.714	47.9631	22.0319	15.7852	14.9755	46.175	32.9113	32.8485
172	14QM071H	9.42857	28	23.625	5.296	5.176	4.3452	42.5982	43.2767	46.4421	23.2342	25.7353	21.2709	53.6875	55.4138	49.9337
173	14QM182	7.5	25.3333	19.75	5.332	5.164	5.8668	37.9595	35.9411	36.0333	16.8145	20.3984	15.18	46.7833	56.61	39.99
174	14QM072H	11.375	27.125	24	5.764	4.384	3.9776	41.2908	39.9635	41.3616	23.6584	24.3108	27.0725	59.2	58.7763	65.5655
175	14QM072	15.375	24.5	23.375	6.25667	4.496	4.7688	41.8221	36.9217	44.6066	10.675	26.8509	40.2312	28.9125	60.195	96.1962
176	14QM073	10	21.125	24.125	5.504	4.288	5.156	41.2791	40.0187	45.159	23.1858	25.8648	22.72	57.9375	57.275	55.04
177	14QM073H	10.75	25.25	23.625	5.68	4.852	5.006	40.1408	38.4996	40.3436	19.8706	20.4189	24.51	51.6125	50.6125	61.06
178	14QM182	9.5	22.375	24.75	5.948	3.668	5.532	35.5077	36.5322	39.3348	13.5215	26.5166	20.064	37.0125	67.4125	56.506
179	14QM074H	9.5	29.75	25.875	5.752	4.392	5.718	40.1947	37.796	40.7275	23.9249	32.1651	21.964	63.3	78.9762	54.644
180	14QM074	10.75	25.1667	24.375	5.18	4.248	5.0792	41.2355	37.5706	40.6678	13.4002	29.444	22.962	35.6667	72.4012	55.685
181	14QM075	5.875	18.375	21.875	5.48	4.44	5.4348	41.0949	35.8559	41.2821	10.8912	21.4615	13.2305	30.375	51.9875	32.195
182	14QM075H	9.5	25.625	20.875	5.964	3.796	5.568	40.1744	38.6723	42.033	19.1283	24.4585	22.762	49.4625	58.1887	56.658
183	14QM182	11.125	24	25.875	5.06	4.65	5.8656	35.6522	35.0538	40.0027	21.1174	27.7724	20.0695	60.2429	69.4262	56.2925
184	14QM076H	10.125	16.875	18.875	5.736	4.2125	5.336	41.2134	41.543	41.5142	18.928	17.2056	23.9355	45.5625	41.445	58.077
185	14QM076	12	19.5	24.375	5.02	4.148	4.9608	43.3466	41.2729	44.3074	24.7173	28.0355	26.112	59.8875	63.275	60.24
186	14QM077	10	15.8571	24.625	5.492	4.656	5.4452	40.2039	37.7148	41.5338	16.1958	27.1771	22.08	42.9429	65.4338	54.92
187	14QM077H	9.25	25	25.375	5.516	4.57727	5.4008	39.5214	38.6296	40.2089	25.0465	28.0995	20.165	64.8375	69.8838	51.023
188	14QM182	10.375	25.25	18.5	5.88	3.836	5.8952	35.9184	34.9322	34.1905	13.51	18.1274	21.912	38.675	53.0187	61.005
189	14QM078H	7.625	19.625	22.75	6.476	4.82	5.3424	41.4453	37.3444	41.2249	15.3672	25.0436	20.4655	41.15	60.7488	49.3795
190	14QM078	11.125	17.125	25.25	5.708	4.38	5.03	40.4345	37.5342	41.2406	15.131	18.0804	25.6765	40.3125	43.8412	63.5015
191	14QM079	16.25	22	24.25	5.408	4.195	5.6784	38.9053	29.7974	37.2992	19.9419	26.6158	34.19	66.925	71.3575	87.88
192	14QM079H	12	24.25	27.125	5.184	5.008	5.4864	38.5031	39.377	39.3555	31.9003	30.3195	23.952	81.0125	77.04	62.208
193	14QM182	10.625	16.1429	23.125	5.44	4.11364	5.378	35.5147	-	36.3258	40.41	19.8293	20.5275	31.8286	54.5875	57.8
194	14QM080H	8.625	26.25	26	5.236	4.468	4.7868	41.1765	37.0636	38.7399	20.8297	22.2076	18.5955	56.2	57.325	45.1605
195	14QM080	4.75	26.7143	30.25	4.832	3.12105	4.8308	40.3974	40.6408	41.5335	20.0649	28.2116	9.272	49.3714	67.925	22.952
196	14QM081	4.42857	18.25	20.875	4.724	3.64545	4.714	39.4581	40.399	43.8693	12.6045	26.8782	8.25486	31.2	61.2688	20.9206
197	14QM081H	6.125	26	30.1429	5.652	3.825	4.854	39.632	40.5229	41.3927	21.2036	32.9367	13.72	52.325	79.5714	34.6185
198	14QM182	12.125	29.75	19.375	5.536	4.21875	5.2204	36.3439	35.8519	36.3267	15.358	16.2943	24.3955	42.8375	44.855	67.124
199	14QM082H	7.125	24.25	18.75	5.716	5.3	5.2652	38.6284	38.4906	39.5579	27.5063	19.1208	15.732	71.4625	48.3362	40.7265
200	14QM082	7.5	19.8	21.125	5.12	4.624	5.2452	39.7656	38.6678	38.3436	19.5969	19.8026	15.27	50.68	51.645	38.4
201	14QM083	6.5	18	23.625	5.54	4.396	5.3432	38.1949	38.0346	38.3965	9.49234	17.8683	13.754	24.9571	46.5363	36.01
202	14QM083H	10.125	25.2857	22.875	6.012	4.01579	5.0604	39.5875	36.0419	40.6766	15.0552	24.3155	24.0975	41.7714	59.7775	60.8715
203	14QM182	8	23.25	21.375	5.204	4.952	5.2152	34.7425	36.5105	36.593	19.1315	12.7618	14.464	52.4	34.875	41.632
204	14QM084H	15	26.5714	23	6	4.488	5.7448	39.8667	39.2157	40.5236	23.5742	30.7564	35.88	60.1143	75.8975	90
205	14QM084	8.875	26.875	21	5.044	4.136	4.6836	40.8406	43.3269	37.5181	20.1632	13.999	18.2825	46.5375	37.3125	44.7655
206	14QM085	7.5	24.125	28.375	4.848	4.444	4.7752	37.8713	36.3636	41.2883	18.3	32.0139	13.77	50.325	77.5375	36.36
207	14QM085H	12.25	21.625	23.375	5.632	4.08	5.622	37.642	38.7255	41.1313	14.343	35.9971	25.97	37.0375	87.5175	68.992
208	14QM182	6.375	20.3333	20.5	5.532	4.124	5.6888	34.4902	38.1183	36.8232	19.1926	30.2646	12.1635	50.35	82.1887	35.2665
209	14QM086H	9.625	28.75	25.75	5.152	4.192	5.5824	39.2081	42.271	43.458	22.2187	42.7676	19.4425	52.5625	98.4112	49.588
210	14QM086	7.375	24	24.5	5.132	4.604	5.1752	40.3741	43.1798	44.2495	15.5987	26.3362	15.281	36.125	59.5175	37.8485
211	14QM087	9.625	19.625	19.75	5.616	4.756	5.3088	31.9801	33.3053	39.2028	12.2897	29.4943	17.2865	36.9	75.235	54.054
212	14QM087H	12.25	20.75	21.25	5.632	4.976	4.9744	35.5824	36.4148	38.7263	16.6689	17.2574	24.549	45.775	44.5625	68.992
213	14QM182	9.5	22.875	13.7143	5.664	4.328	5.2504	33.7571	34.5656	37.0562	10.3265	10.0719	18.164	29.875	27.18	53.808
214	14QM088H	9.75	25.25	16.5	5.8	4.46	4.658	36.4138	36.4126	39.9742	13.4362	17.3288	20.592	36.9	43.35	56.55
215	14QM088	4.25	19	10.375	4.668	4.425	5.1372	35.9897	35.2542	36.3544	10.0475	11.5507	7.14	28.5	31.7725	19.839
216	14QM089	11.75	20.875	15.1667	5.168	3.53125	4.7312	39.0093	38.4071	39.2459	11.3829	14.3856	23.688	29.6375	36.655	60.724
217	14QM089H	12.875	21	28.125	4.936	4.972	4.7628	38.1686	40.708	39.355	12.7241	34.2669	24.2565	31.2571	87.0712	63.551
218	14QM182	12.25	22.25	20.375	5.896	4.608	5.3468	33.7856	38.5417	39.7397	15.831	26.9663	24.402	41.075	67.8575	72.226
219	14QM090H	14.375	24.25	19.375	4.8	5.496	5.8852	38.5833	39.8108	41.256	27.7382	53.3317	26.6225	69.675	129.27	69
220	14QM090	12.75	23	21.75	5.536	5.056	5.28	35.9104	36.2342	40.8864	27.0203	50.4405	25.347	74.5714	123.367	70.584
221	14QM091	14.5	30.125	22.25	4.952	4.74	5.0428	38.3683	38.8186	39.0577	14.9791	25.3108	27.55	38.5875	64.8038	71.804
222	14QM091H	14.75	18	26.125	5.232	4.316	4.9964	37.3853	39.2956	37.3309	8.4633	28.9697	28.851	21.5375	77.6025	77.172
223	14QM182	9.625	17	21.25	4.264	5.384	5.1528	34.7092	39.5988	37.9677	12.2756	25.8109	14.245	31	67.9813	41.041
224	15S0182 M♂	-	13.25	21.75	5.66	4.96316	5.1176	37.1025	33.5101	34.9148	7.16697	14.7834	-	21.3875	42.3413	-
225	15S0001×15S0182	7.75	19.75	25	5.48	5.684	5.4172	35.4745	39.1977	41.5565	25.1454	26.337	15.066	64.15	63.3762	42.47
226	15S0180 M♀	5.42857	20.875	22.875	5.548	5.42273	6.8732	34.6792	39.9832	40.3946	26.0591	24.1984	10.4446	65.175	59.905	30.1177
227	Ruiza 816	11.875	14.4286	14.875	6.324	5.528	6.8048	37.8874	39.2185	42.1585	18.4439	35.7894	28.4525	47.0286	84.8925	75.0975
228	14QM182	10.875	21.2857	21	5.428	5.15333	5.3704	35.9617	33.7646	39.3639	14.0798	21.9587	21.228	41.7	55.7837	59.0295
229	14QM092H	6.875	17.375	25.875	4.672	4.196	5.052	38.2705	39.0848	37.9256	16.6501	28.1512	12.2925	42.6	74.2275	32.12
230	14QM092	6.28571	10.375	26.25	4.488	4.304	5.1408	36.0071	39.8699	39.2079	9.56877	26.1546	10.1577	24	66.7075	28.2103
231	14QM093	6.42857	16.625	22.625	5.168	4.38095	4.7436	34.9845	32.2826	37.8615	11.1536	10.6509	11.6229	34.55	28.1313	33.2229
232	14QM093H	12.1429	24.125	22.625	4.856	4.50526	5.6988	35.9143	35.514	39.3978	14.6939	22.3868	21.1771	41.375	56.8225	58.9657
233	14QM182	6.71429	19	22	5.364	4.04667	4.9244	35.645	35.2554	36.309	18.0463	20.0857	12.8377	51.1875	55.3188	36.0154
234	14QM094H	13.875	25.25	26.5	4.94	4.19474	4.7352	39.919	37.7666	39.4492	21.2437	17.3799	27.3615	56.25	44.0562	68.5425
235	14QM094	5	28	26.875	4.432	4.132	4.6624	39.5307	41.8199	43.0679	12.6882	22.3738	8.76	30.34	51.95	22.16
236	14QM095	11.75	21	22.75	5.1	4.316	5.1284	38.3529	39.0176	39.0921	19.2162	24.6862	22.983	49.25	63.1487	59.925
237	14QM095H	14.5	20.3333	24.5	4.896	5.38125	5.1452	39.0523	37.5145	40.2317	18.6572	30.8859	27.724	49.7333	76.77	70.992
238	14QM182	9.625	18.875	27	5.2	4.856	5.2732	34.0769	34.2669	36.7064	16.4224	19.8026	17.0555	47.925	53.9488	50.05
239	14QM096H	7.125	21.8571	27.625	5.632	4.788	5.0308	37.5	39.3484	39.9857	19.3032	22.445	15.048	49.0571	56.1325	40.128
240	14QM096	4.625	28.125	22.875	5.252	4.596	5.3852	37.0906	36.6406	35.891	19.6714	17.3569	9.0095	53.6875	48.36	24.2905
241	14QM097	8.25	24	21.75	4.948	4.908	5.5664	38.8036	38.8753	36.3826	26.5972	16.8319	15.84	68.4167	46.2638	40.821
242	14QM097H	11.4286	25.1429	24.625	5.24	4.564	5.5464	38.9313	41.1043	38.8793	24.7272	21.56	23.3143	60.1571	55.4538	59.8857
243	14QM182	6.75	20.375	21.625	5.98	4.212	5.2496	35.3177	35.6125	38.5553	12.7894	20.7505	14.256	35.9125	53.82	40.365
244	14QM098H	13.2857	23	27.125	5.368	5.108	5.4364	42.1013	42.6782	40.2472	22.294	31.7274	30.0257	52.2375	78.8313	71.3177
245	14QM098	9.28571	20.75	21.875	5.396	4.268	5.0308	42.9948	44.0487	44.4701	19.5191	29.7066	21.5429	44.3125	66.8013	50.1057
246	14QM099	8.25	22	18.9375	5.328	3.944	5.4908	41.4414	47.4645	41.8518	26.2083	18.5895	18.216	55.2167	44.4175	43.956
247	14QM099H	6.375	20.125	24.375	4.628	4.78	5.4228	40.7087	42.5941	39.581	25.5352	24.8208	12.0105	59.95	62.7088	29.5035
248	14QM182	9.625	24.375	20.625	5.268	4.1	5.7912	36.6743	36.9106	37.1529	18.1231	22.1092	18.5955	49.1	59.5088	50.7045
249	14QM100H	12.5	26.8571	18.375	5.408	5.424	5.0776	40.3107	42.4779	39.1917	34.0005	18.6709	27.25	80.0429	47.64	67.6
250	14QM100	6	16.1429	17.5	4.424	4.7	5.6568	42.4051	37.7021	41.8894	17.4884	15.4514	11.256	46.3857	36.8863	26.544
251	14QM101	8.5	23.875	24.75	5.54	4.08571	4.992	40.2166	39.2774	42.1314	15.5637	21.7719	18.938	39.625	51.6763	47.09
252	14QM101H	7	19.7143	24.125	5.532	4.796	4.8324	39.9132	41.201	40.8575	18.9407	22.2852	15.456	45.9714	54.5437	38.724
253	14QM182	11.5	23.5	16.25	5.72	4.592	5.2732	36.4336	37.1951	33.3687	9.10661	11.576	23.966	24.4833	34.6912	65.78
254	14QM102H	10.5714	18.875	23.75	4.2	3.808	5.0388	38.4762	38.7605	36.1912	15.01	21.0284	17.0834	38.725	58.1037	44.4
255	14QM102	8.28571	20.625	23.875	5.204	4.888	4.734	38.432	35.5155	40.3971	24.3592	26.4197	16.5714	68.5875	65.4	43.1189
256	14QM103	9.75	21.125	18.75	5.996	4.136	5.3072	39.2262	39.5551	37.0289	24.984	22.9515	22.932	63.1625	61.9825	58.461
257	14QM103H	10.625	20.5	18.125	5.656	4.72	5.8188	39.3211	38.5593	38.9909	21.0775	25.5064	23.63	54.6625	65.4163	60.095
258	14QM182	8.2	20	17.25	5.444	3.688	5.8208	35.6356	37.5271	35.0948	15.0531	14.0822	15.908	40.1125	40.1262	44.6408
259	14QM104H	10.5	24	22.375	5.848	4.6	4.9856	40.1505	38.6087	37.6605	24.1401	20.8455	24.654	62.525	55.3513	61.404
260	14QM104	6.71429	19.875	19	5.212	4.828	4.8728	37.9893	34.7142	37.8017	19.3705	14.1218	13.2943	55.8	37.3575	34.9949
261	14QM105	7.625	24.4286	17	4.472	3.988	4.6772	40.3399	42.9288	41.5291	17.1592	14.0083	13.7555	39.9714	33.7313	34.099
262	14QM105H	10.5	18.5714	20.25	5.256	3.912	4.9236	41.8569	40.184	41.888	16.1023	24.5008	23.1	40.0714	58.4913	55.188
263	14QM182	10.7143	23.5714	20.125	5.452	4.644	5.378	37.6376	35.4866	38.2224	19.4974	20.2822	21.9857	54.9429	53.0637	58.4143
264	14QM106H	10.1429	20.5	23.625	5.676	4.624	5.1992	37.7731	40.3979	39.483	13.9827	21.8464	21.7463	34.6125	55.3312	57.5709
265	14QM106	6.25	18.625	17.375	5.856	5.092	5.3924	38.0464	36.5279	39.0327	13.2003	14.5826	13.925	36.1375	37.36	36.6
266	14QM107	7.125	21.5	18.75	5.712	3.788	4.9268	39.1457	39.8099	40.6998	24.1099	16.1655	15.9315	60.5625	39.7187	40.698
267	14QM107H	7	18.375	18.875	5.572	4.596	5.304	39.3396	40.1218	38.2504	22.2175	16.7833	15.344	55.375	43.8775	39.004
268	14QM182	6.5	25.75	22.25	5.292	4.528	5.3168	35.2986	-	35.9314	-	21.7129	12.142	47.625	60.4288	34.398
269	14QM108H	10.5	20.3333	21.875	5.816	5.504	4.9968	40.5089	39.3169	42.7794	11.9523	27.6125	24.738	30.4	64.5463	61.068
270	14QM108	5.375	27.2	21.75	5.284	3.664	4.8112	41.2566	37.2271	38.876	6.26159	18.2367	11.7175	16.82	46.91	28.4015
271	14QM109	7.5	28.7143	28.375	4.6	3.46316	4.6832	41.2174	40.8815	39.2381	27.3439	28.7512	14.22	66.8857	73.2737	34.5
272	14QM109H	8.875	20.5714	37	6.544	4.324	4.9916	41.687	41.2581	38.8413	29.6587	29.0586	24.211	71.8857	74.8138	58.078
273	14QM182	9.5	22.5	24.125	5.36	4.548	5.2108	34.7015	-	37.3148	-	22.2093	17.67	34.125	59.5187	50.92
274	14QM110H	12.875	22.125	22.375	5.588	5.44	5.2112	38.2963	37.8676	37.0663	14.2524	27.7154	27.5525	37.6375	74.7725	71.9455
275	14QM110	11.5	19.5	25.25	6.2	6.012	5.3608	36.7097	35.5955	37.9794	18.9145	32.8674	26.174	53.1375	86.54	71.3
276	14QM111	15	25.125	22.125	5.088	6.06	5.2644	38.7579	37.6898	38.2038	28.9929	25.3258	29.58	76.925	66.2913	76.32
277	14QM111H	8.625	24	21.25	5.752	4.86	5.568	35.1182	36.7901	38.4124	21.6602	25.2998	17.4225	58.875	65.8637	49.611
278	14QM182	13.25	18.375	23.5	5.68	5.036	5.686	34.7887	36.6958	36.2012	17.4534	18.4635	26.182	47.5625	51.0025	75.26
279	14QM112H	10.375	21.625	25.375	5.66	3.86	5.172	39.576	38.8601	41.2916	16.4864	29.7754	23.24	42.425	72.11	58.7225
280	14QM112	8	15	20.5	4.944	4.792	4.1524	37.6214	36.7279	41.9902	8.90284	26.5126	14.88	24.24	63.14	39.552
281	14QM113	11.125	22.875	22.125	5.812	4.812	5.9156	39.7798	34.4971	38.6774	28.7533	30.559	25.721	83.35	79.01	64.6585
282	14QM113H	10.625	24.4286	21.375	6.48	5.132	5.3916	39.8148	38.2697	39.0979	33.2892	29.1426	27.4125	86.9857	74.5375	68.85
283	14QM182	7.28571	25.125	17.625	5.344	5.032	4.8272	34.506	34.2607	35.474	17.5072	19.2646	13.4349	51.1	54.3062	38.9349
284	14QM114H	12.625	28.375	23.875	5.384	4.332	5.2868	39.153	38.9658	40.4555	31.8692	35.5098	26.6135	81.7875	87.775	67.973
285	14QM114	11.875	23.8333	23.375	6.636	4.908	5.2468	38.2761	38.0603	37.5848	31.4124	34.4723	30.1625	82.5333	91.7188	78.8025
286	14QM115	7.71429	20.75	25	5.74	4.412	4.7296	35.6098	36.6274	38.7348	13.6895	21.751	15.768	37.375	56.1538	44.28
287	14QM115H	6	26.375	26.125	5.532	4.916	5.19	39.5517	37.1033	40.3083	20.4393	39.9909	13.128	55.0875	99.2125	33.192
288	14QM182	9.875	21.75	23.75	5.2	4.25333	5.0908	38.9231	35.2665	39.263	11.5409	34.2682	19.987	32.725	87.2788	51.35
289	14QM116H	11.875	19.375	25.25	6.324	5.676	4.936	38.3302	37.914	39.8865	18.8196	32.353	28.785	49.6375	81.1125	75.0975
290	14QM116	12.875	25.875	20.125	5.224	4.764	4.9128	40.6585	39.7145	38.5686	34.8743	24.978	27.3465	87.8125	64.7625	67.259
291	14QM117	8.5	28.75	18	5.808	4.344	5.1576	42.0799	41.6206	44.5556	31.7669	27.7331	20.774	76.325	62.2437	49.368
292	14QM117H	12.125	25.625	27.625	5.476	4.6	4.5128	41.5632	43.1304	39.9043	22.1906	27.2182	27.5965	51.45	68.2087	66.3965
293	14QM182	6.75	24.7143	17.625	4.828	5.584	5.2524	32.8086	37.106	35.6332	16.2047	19.3061	10.692	43.6714	54.18	32.589
294	14QM118H	8.875	22.375	18	5.244	5.456	5.6612	37.9863	39.0029	37.9566	29.6861	27.4203	17.679	76.1125	72.2413	46.5405
295	14QM118	11.75	24.25	25.375	5.464	4.204	4.7056	41.4348	43.2921	-	17.3818	-	26.602	40.15	65.8713	64.202
296	14QM119	12.125	24.25	21.5	5.54	4.84	5.016	40	37.8512	42.1691	17.7854	29.3033	26.869	46.9875	69.49	67.1725
297	14QM119H	10	21.5	25.5	5.74	5.484	5.1764	39.4425	38.6579	41.1792	17.2994	35.7075	22.64	44.75	86.7125	57.4
298	14QM182	9.28571	25.625	29.25	5.688	4.82	5.1628	34.7398	37.2614	40.9158	22.4174	43.1764	18.3486	60.1625	105.525	52.8171
299	14QM120H	10.5	22.125	23.375	5.048	4.852	5.0116	41.8384	38.9942	45.5024	18.5954	36.2973	22.176	47.6875	79.77	53.004
300	14QM120	9.25	22.2857	26.625	4.512	4.108	4.1008	42.9078	40.9932	44.8888	10.8222	30.8347	17.908	26.4	68.6912	41.736
301	14QM121	19.375	27.5	29.625	4.296	5.06	4.5544	37.1508	35.2569	42.5259	28.5801	42.4685	30.9225	81.0625	99.865	83.235
302	14QM121H	17.875	26.375	28.875	5.216	4.336	5.0668	37.5767	37.0849	41.7068	18.1252	31.2895	35.035	48.875	75.0225	93.236
303	14QM182	12.75	23.75	21	5.16	4.87	5.12	34.5736	34.3943	37.2422	11.909	21.7089	22.746	34.625	58.2913	65.79
304	14QM122H	11.25	26.625	26.5	5.196	5.12	4.988	33.6413	35.625	39.1339	22.1498	30.8864	19.665	62.175	78.925	58.455
305	14QM122	10.25	25	25.375	5.116	4.716	5.0508	32.5254	35.4538	40.0095	28.5846	32.0476	17.056	80.625	80.1	52.439
306	14QM123	7.83333	20.2857	26.25	5.272	4.164	4.1312	34.9772	38.7128	41.1793	12.5485	24.6721	14.4447	32.4143	59.9138	41.2973
307	14QM123H	11	18.625	25.75	5.14	5.2	4.6856	36.8093	38.5385	43.6828	9.09508	31.3014	20.812	23.6	71.6562	56.54
308	14QM182	15.875	18.625	19.875	5.3	4.32	5.6136	36.4528	37.6852	38.8058	19.1912	15.3811	30.6705	50.925	39.6362	84.1375
309	14QM124H	13.75	29.625	29.75	5.3	4.704	5.1544	40	40.2211	40.0978	25.3845	40.0005	29.15	63.1125	99.7575	72.875
310	14QM124	9.5	25.375	19.625	4.788	4.552	4.8876	38.68	40.7733	40.6989	26.9359	20.2599	17.594	66.0625	49.78	45.486
311	14QM125	11.125	19.125	26.625	4.548	3.94545	4.5552	42.1284	42.3963	43.4844	14.5843	26.3216	21.3155	34.4	60.5312	50.5965
312	14QM125H	10.375	21.875	30.5	5.016	4.136	4.8376	41.2281	43.4236	44.5097	20.8053	32.5755	21.4555	47.9125	73.1875	52.041
313	14QM182	10	30.5	21.625	-	5.292	5.6368	-	36.0544	35.623	13.4393	12.9445	-	37.275	36.3375	-
314	14QM126H	12.25	21.8571	36.375	4.808	4.84	5.3144	37.4376	41.157	38.4089	20.5785	25.5131	22.05	50	66.425	58.898
315	14QM126	12.125	28.8571	28	5.18	4.928	4.676	36.9112	36.9318	36.7066	25.2086	19.7124	23.183	68.2571	53.7025	62.8075
316	14QM127	13.375	23.375	19.75	5.288	4.528	5.6468	37.8215	39.4876	38.9105	13.875	12.6372	26.75	35.1375	32.4775	70.727
317	14QM127H	10.375	17.25	20	5.296	5.26	5.4152	38.0665	38.0228	38.8314	15.0285	14.1696	20.916	39.525	36.49	54.946
318	14QM182	8.25	31.3333	19.625	5.372	5.44	5.3796	35.8153	34.1912	36.3596	14.2292	17.1935	15.873	41.6167	47.2875	44.319
319	14QM128H	6.625	22.3333	21.625	5.78	5.112	4.9796	37.7163	38.1064	40.0032	12.4417	21.3562	14.4425	32.65	53.3862	38.2925
320	14QM128	3.42857	11.375	19	4.256	4.62727	4.7572	37.8759	39.4892	41.7052	9.01341	16.1144	5.52686	22.825	38.6388	14.592
321	14QM129	6.75	20.875	23.875	5.344	5.252	5.2428	36.0778	36.329	35.0118	21.584	24.4579	13.014	59.4125	69.8563	36.072
322	14QM129H	8.375	22.875	20.875	5.584	4.876	5.6168	35.6734	36.1772	37.3024	16.7681	19.4975	16.683	46.35	52.2687	46.766
323	14QM182	10.875	15.4286	19	5.38	5.21053	5.4784	35.1673	37.8788	33.8347	12.7165	17.1068	20.5755	33.5714	50.56	58.5075
324	14QM130H	9.71429	23	25.375	5.58	4.792	5.4284	36.2007	36.4775	36.5854	21.0423	21.8117	19.6229	57.6857	59.6188	54.2057
325	14QM130	5.75	21.125	21.875	5.112	4.292	4.958	36.7762	34.2964	36.0065	10.2632	18.8134	10.81	29.925	52.25	29.394
326	14QM131	5	20.25	15.625	5.284	4.8	5.1828	33.4595	33.2292	32.2914	11.8462	15.3933	8.84	35.65	47.67	26.42
327	14QM131H	10.25	22.7143	25.125	5.648	4.81579	5.65	36.2606	36.1749	37.6142	18.2218	23.766	20.992	50.3714	63.1837	57.892
328	14QM182	11.625	24.6667	22.625	5.604	5.116	5.7044	34.5468	33.9328	36.2527	6.68475	19.7324	22.506	19.7	54.43	65.1465
329	14QM132H	13.5	24.5	20	6.408	4.568	5.5144	38.015	38.8792	35.7464	22.025	19.984	32.886	56.65	55.905	86.508
330	14QM132	18	27.75	18.125	4.632	5.025	5.2968	38.7737	36.194	36.8675	30.973	14.5373	32.328	85.575	39.4312	83.376
331	14QM133	21.1429	20.6	27.875	5.016	3.535	5.538	39.5534	41.1598	41.7407	25.8895	28.7656	41.9474	62.9	68.915	106.053
332	14QM133H	16	30.875	27.25	6.364	5.212	5.7156	39.5977	37.8358	38.3862	37.9966	31.0746	40.32	100.425	80.9525	101.824
333	14QM182	16.625	22.5714	23.5	6.016	4.048	5.2864	34.5745	34.585	36.766	19.1897	21.3395	34.58	55.4857	58.0413	100.016
334	14QM134H	7.125	31.25	27.875	5.98	4.656	5.118	36.99	38.3162	39.0074	29.2783	35.0038	15.7605	76.4125	89.7362	42.6075
335	14QM134	10.875	20.6	23.625	5.8	4.748	4.9456	36.1379	38.2477	41.1113	28.9994	28.3349	22.794	75.82	68.9225	63.075
336	14QM135	8.71429	19.875	30.125	4.74	4.384	4.954	35.6118	34.5803	36.7461	10.6464	19.2931	14.7097	30.7875	52.5038	41.3057
337	14QM135H	9.625	21.25	19.375	5.54	4.38	5.6344	36.1733	36.9863	39.4363	17.3974	18.9442	19.2885	47.0375	48.0375	53.3225
338	14QM182	7.875	26	19.625	5.976	4.476	5.4024	34.5382	39.4102	35.3991	17.7888	13.7848	16.254	45.1375	38.9413	47.061
339	14QM136H	9.375	28.875	20.125	5.652	4.952	5.0528	37.155	38.9338	39.4554	22.9855	20.6342	19.6875	59.0375	52.2975	52.9875
340	14QM136	12.1429	23.7143	25.875	5.084	4.384	4.9256	36.192	35.9489	36.625	26.9309	26.5156	22.3429	74.9143	72.3975	61.7343
341	14QM137	12.625	23.2857	18.125	4.212	4.544	4.4716	38.5565	39.7007	39.0912	24.5634	21.7557	20.503	61.8714	55.6538	53.1765
342	14QM137H	10.875	21	23.375	4.592	4.808	5.248	38.0662	37.9368	37.1875	25.9914	26.887	19.0095	68.5125	72.3012	49.938
343	14QM182	9	24.5	24.75	5.428	4.504	5.856	35.2985	36.1456	33.6475	16.1752	16.4507	17.244	44.75	48.8912	48.852
344	14QM138H	8.875	23	21.375	5.688	4.216	5.91	40.2954	39.0892	39.2081	18.7237	20.2971	20.3415	47.9	51.7675	50.481
345	14QM138	13.25	26.7143	25.625	5.28	4.972	5.59	39.9242	40.4666	36.1789	16.0999	19.5759	27.931	39.7857	54.1088	69.96
346	14QM139	10.25	29	21.125	5.236	3.824	5.4392	40.2597	39.8536	43.1902	19.5681	19.4599	21.607	49.1	45.0563	53.669
347	14QM139H	12.2857	24.75	22.5	5.548	4.33125	5.3996	38.5004	40.6926	39.2622	24.8632	18.786	26.2423	61.1	47.8475	68.1611
348	14QM182	13.5714	19.625	17	5.864	4.06	5.7228	35.3342	35.9606	33.1935	22.3001	15.5952	28.12	62.0125	46.9825	79.5829
349	14QM140H	10.375	26.125	22	5.296	4.808	5.9952	38.8218	38.3527	37.47	23.1411	24.3602	21.331	60.3375	65.0125	54.946
350	14QM140	9.57143	15.625	19	5.1	5.264	5.3312	37.0196	39.4377	37.6276	25.3782	25.4818	18.0709	64.35	67.7212	48.8143
351	14QM141	7.125	29	17	6.656	4.78	5.7232	36.7188	39.9163	37.3567	25.4666	11.9537	17.4135	63.8	31.9988	47.424
352	14QM141H	9.125	19.2857	21.875	5.784	5.092	5.6072	36.3071	38.3346	37.8157	17.163	22.5381	19.1625	44.7714	59.6	52.779
353	14QM182	11.25	23.7143	22.25	5.716	4.63182	6.2972	36.2491	36.1138	35.9779	23.9435	16.6407	23.31	66.3	46.2525	64.305
354	14QM142H	9.875	22.625	25.625	5.464	5.90625	5.428	36.3836	37.1429	37.6566	20.5864	18.8354	19.6315	55.425	50.0187	53.957
355	14QM142	8.71429	25.875	23.875	5.368	5.116	4.4272	36.2146	39.2494	35.9053	16.7006	17.6223	16.9406	42.55	49.08	46.7783
356	14QM143	5.75	26.2857	25.125	5.544	4.652	5.0832	36.0029	40.4987	36.5203	34.4991	28.7246	11.477	85.1857	78.6538	31.878
357	14QM143H	10	27.375	26.375	5.416	5.196	5.9048	36.3368	41.1085	37.7456	31.4326	28.4054	19.68	76.4625	75.255	54.16
358	14QM182	9.125	22.3333	23.875	5.748	5.02	5.8264	35.9777	36.7331	36.393	20.3195	21.1261	18.8705	55.3167	58.05	52.4505
359	14QM144H	12.5	28	20.625	5.524	5.152	5.6256	36.7125	38.1988	37.5356	30.6641	26.8487	25.35	80.275	71.5288	69.05
360	14QM144	12.375	16.7143	23.875	-	4.8125	5.77	-	-	36.4229	-	27.8075	-	39.5	76.3462	-
361	14QM145	16.375	28.1429	25.25	5.528	4.8	4.9908	41.2446	41.4167	42.4461	33.2872	32.5758	37.335	80.3714	76.7463	90.521
362	14QM145H	13.25	24	25.625	5.296	4.956	5.8152	41.9184	40.7587	40.7897	21.5766	39.311	29.415	52.9375	96.375	70.172
363	14QM182	7.5	29.375	27.25	5.6	4.58824	5.6056	34.7143	35.8974	34.9151	15.2385	27.4031	14.58	42.45	78.485	42
364	14QM146H	16	29.6667	27.75	5.724	5.876	5.3448	39.972	41.1164	40.4505	29.734	32.997	36.608	72.3167	81.5738	91.584
365	14QM146	17.25	21.2	30	6.244	4.904	4.9588	40.615	41.1093	42.3812	23.9174	43.7125	43.746	58.18	103.141	107.709
366	14QM147	15	20.5	27	5.2	5.404	5.0748	37.7692	40.6366	37.6606	26.0734	38.1728	29.46	64.1625	101.36	78
367	14QM147H	14	21.6667	24.75	6.096	5.312	5.3324	36.9423	39.5331	40.8597	27.4294	32.5779	31.528	69.3833	79.7313	85.344
368	14QM182	8.5	17.5714	28.25	5.66	4.13478	5.1512	35.9011	37.224	37.9407	9.10924	33.9773	17.272	24.4714	89.5537	48.11
369	14QM148H	11.5	24.5714	23.5	5.556	5.245	5.1764	37.437	39.6568	41.6815	24.0717	34.9192	23.92	60.7	83.7762	63.894
370	14QM148	9.57143	15.5714	25.375	5.124	4.51364	4.972	37.6269	35.851	43.4191	8.69642	41.5939	18.4537	24.2571	95.7963	49.044
371	14QM149	9.875	21	21.5	5.052	4.24	4.8464	42.0428	37.4214	41.6639	6.92763	30.3761	20.9745	18.5125	72.9075	49.8885
372	14QM149H	14.625	23.625	23.25	5.46	5.012	5.2952	39.5604	39.7446	43.1712	21.6211	45.3378	31.59	54.4	105.019	79.8525
373	14QM182	11.625	27.1429	22.75	5.668	4.668	5.0376	35.8504	36.3325	38.7168	17.2839	34.5988	23.622	47.5714	89.3638	65.8905
374	14QM150H	11.25	22	18.375	6.392	4.86364	5.7972	38.5482	37.6636	41.8133	14.5758	28.5323	27.72	38.7	68.2375	71.91
375	14QM150	9	19.5	25.25	6.604	3.99524	5.352	36.7656	40.6436	40.0149	14.1948	36.5166	21.852	34.925	91.2575	59.436
376	14QM151	13	24.75	23.125	5.784	5.464	5.4628	39.4882	39.1654	42.9889	14.7115	27.2883	29.692	37.5625	63.4775	75.192
377	14QM151H	10.875	28	22.625	6.052	4.916	5.772	37.6735	40.5207	41.2682	16.7705	31.5856	24.795	41.3875	76.5375	65.8155
378	14QM182	9.25	18.7143	23.25	6.024	5.024	5.3356	35.6574	35.4299	37.9564	11.3224	30.2465	19.869	31.9571	79.6875	55.722
379	14QM152H	6	25	31	5.8	4.912	5.5476	38.6207	39.3322	40.8177	23.147	37.3436	13.44	58.85	91.4888	34.8
380	14QM152	8.875	22.125	22.75	5.94	4.816	5.2984	37.7104	39.0365	43.4622	13.2188	38.6705	19.88	33.8625	88.975	52.7175
381	14QM153	7.625	22.625	16.875	5.308	4.416	4.8852	38.0558	40.7609	45.0422	15.8356	27.3288	15.4025	38.85	60.6738	40.4735
382	14QM153H	11	20.5714	16.5	5.32	3.97692	5.1124	38.5714	36.1702	44.5036	9.84347	27.9955	22.572	27.2143	62.9062	58.52
383	14QM182	12.5	18.25	19.375	5.604	4.88	5.4308	35.1892	35.3279	39.9278	13.0846	30.6805	24.65	37.0375	76.84	70.05
384	14QM154H	11	31.875	20.25	5.504	4.15294	5.8044	39.6076	41.5014	44.2974	21.8142	35.0913	23.98	52.5625	79.2175	60.544
385	14QM154	13	19.875	27.75	5.672	4.544	5.1812	39.9154	42.0775	43.7505	13.6489	49.2734	29.432	32.4375	112.624	73.736
386	14QM155	11.25	25.125	21.125	5.91724	5.18824	5.008	37.296	38.0952	42.1725	18.5	30.0448	24.8276	48.5625	71.2425	66.569
387	14QM155H	8	24.375	19	5.48	4.188	5.4236	37.3723	36.3897	41.0576	10.6076	26.128	16.384	29.15	63.6375	43.84
388	14QM182	12	18.375	28	4.924	4.13125	4.8964	34.931	35.2496	37.26	13.6019	25.5101	20.64	38.5875	68.465	59.088
389	14QM156H	11.875	23.875	28.75	5.316	4.508	5.6148	39.8044	41.5262	42.7869	30.3245	37.2883	25.1275	73.025	87.1488	63.1275
390	14QM156	9.25	11.375	27.75	4.856	3.70556	4.996	39.5387	44.8276	41.9536	15.006	35.0449	17.76	33.475	83.5325	44.918
391	14QM157	7.25	18.625	28.375	5.672	3.84	5.0652	36.4598	38.4375	37.6767	15.5912	25.93	14.993	40.5625	68.8225	41.122
392	14QM157H	11.875	21.75	26.125	5.168	3.60526	5.1456	37.9257	37.3723	38.6816	18.2517	25.9578	23.275	48.8375	67.1063	61.37
393	14QM182	6.875	21.1429	21.375	5.42	4.42381	5.7952	33.2103	32.1851	36.5475	14.0925	19.2729	12.375	43.7857	52.7338	37.2625
394	14QM158H	10.25	24.125	29	5.752	4.204	5.5496	36.7177	39.3911	40.457	22.5908	33.0559	21.648	57.35	81.7062	58.958
395	14QM158	15.625	24.8571	26.875	5.424	3.508	5.4636	39.0855	41.3911	40.6765	16.8876	32.4466	33.125	40.8	79.7675	84.75
396	14QM159	18.25	21.5	23.625	5.112	5.792	5.7112	36.4632	30.0414	37.2881	18.8285	29.4777	34.018	62.675	79.0537	93.294
397	14QM159H	-	27.5	31	5.312	4.248	5.4788	37.6506	35.9699	42.6079	24.3921	37.5088	-	67.8125	88.0325	-
398	14QM182	-	27.125	18.125	5.896	4.86842	5.4888	35.2782	36.5405	37.3123	20.0242	26.2203	-	54.8	70.2725	-
399	14QM160H	-	20.875	23.625	5.932	4.432	5.1056	36.6824	36.4621	39.1335	20.2365	22.4753	-	55.5	57.4325	-
400	14QM160	-	15.3333	26.875	5.344	4.392	5.5788	35.1796	34.9727	34.5737	15.3996	22.1445	-	44.0333	64.05	-
401	14QM161	-	18.2857	20.125	6.408	5.052	6.3356	37.2659	35.6295	38.1022	12.8215	14.7141	-	35.9857	38.6175	-
402	14QM161H	-	22.6667	23.75	6.428	6.004	6.1764	37.15	35.9094	36.7204	26.16	21.0532	-	72.85	57.3338	-
403	14QM182	-	25.125	24.375	5.444	4.69048	5.6636	34.5334	35.6345	34.9742	8.4632	19.5952	-	23.75	56.0275	-
404	14QM162H	-	29.7143	23.875	5.404	4.78125	5.5724	38.8601	36.8627	37.7791	31.7862	32.9712	-	86.2286	87.2737	-
405	14QM162	-	17.75	22.125	5.948	5.252	5.608	38.1977	37.6238	38.3024	24.9304	23.8557	-	66.2625	62.2825	-
406	14QM163	-	20.125	22.875	6.024	4.82	5.8312	35.6574	36.5975	37.8104	14.3828	21.3463	-	39.3	56.4562	-
407	14QM163H	-	29.5714	19.25	5.58	4.64211	6.1736	38.5663	34.3537	38.642	15.626	22.2288	-	45.4857	57.525	-
408	14QM182	-	21	17.375	5.228	5.044	6.2156	33.8944	32.5139	36.476	16.7609	19.4143	-	51.55	53.225	-
409	14QM164H	-	29.25	20.5	5.504	4.78	5.526	38.5174	38.41	39.5367	20.1221	19.116	-	52.3875	48.35	-
410	14QM164	-	26.375	16.25	5.172	4.75625	4.7972	38.051	38.3706	40.557	16.6864	16.7044	-	43.4875	41.1875	-
411	14QM165	-	13.625	20.125	4.848	4.336	5.4232	38.7789	36.9004	38.339	8.09963	22.4187	-	21.95	58.475	-
412	14QM165H	-	24	28.1429	5.34	5.252	5.6448	39.7004	36.5575	38.2299	23.6984	37.4325	-	64.825	97.9143	-
413	14QM182	-	19.2857	19.25	5.32	4.37059	6.0196	34.2857	34.8587	33.3378	9.03836	16.7189	-	25.9286	50.15	-
414	14QM166H	-	21.5	20.125	5.368	5.6875	5.6176	35.544	37.5824	37.354	19.0731	24.5248	-	50.75	65.655	-
415	14QM166	-	14.3333	19.75	5.032	4.5	5.1264	35.3736	36.0606	38.5846	8.89495	21.1926	-	24.6667	54.925	-
416	14QM167	-	22.5	18.625	5.604	5.508	6.0892	35.6174	36.093	37.3185	29.903	27.9189	-	82.85	74.8125	-
417	14QM167H	-	28.8333	21.375	5.892	5.16471	6.0136	35.8452	38.041	40.1224	19.6355	23.0303	-	51.6167	57.4	-
418	14QM182	-	25	19.625	4.988	4.85	5.806	37.931	33.677	35.8939	19.5182	18.5706	-	57.9571	51.7375	-
419	14QM168H	8.875	19.125	21.25	5.416	4.54	5.4072	37.6662	41.0573	41.4262	14.8063	21.5183	18.105	36.0625	51.9438	48.067
420	14QM168	8.71429	25.2857	20.25	5.596	6.376	6.0648	40.243	38.2685	39.6847	27.3948	30.5498	19.6246	71.5857	76.9813	48.7651
421	14QM169	6.5	30.5714	24.25	5.112	4.612	5.064	41.0016	41.1969	40.7188	22.3052	28.8981	13.624	54.1429	70.97	33.228
422	14QM169H	5.125	26.1667	19	5.88	4.128	5.2088	40.4762	40.407	39.7558	22.4124	18.7419	12.1975	55.4667	47.1425	30.135
423	14QM182	7.66667	27.125	24.625	5.584	5.224	5.3632	35.8166	36.7534	36.0531	18.8178	25.2309	15.3333	51.2	69.9825	42.8107
424	14QM170H	8.375	22.875	24.5	5.196	3.956	4.6944	39.184	38.726	43.439	24.4942	26.0786	17.0515	63.25	60.035	43.5165
425	14QM170	10.375	19	20.375	4.64	3.91579	5.1968	37.8448	38.5753	39.6321	20.0254	17.9246	18.2185	51.9125	45.2275	48.14
426	14QM171	-	19.5	17.25	5.696	4.324	4.5984	36.9382	36.3552	37.0564	7.85727	16.0366	-	21.6125	43.2763	-
427	14QM171H	7.85714	25.875	20	5.868	4.91	5.9488	37.9686	38.0855	37.6345	25.3316	15.5562	17.5057	66.5125	41.335	46.1057
428	14QM182	4.57143	17.1667	18.5	5.704	3.83636	5.5652	36.115	35.1896	36.4982	19.8059	11.4162	9.41714	56.2833	31.2788	26.0754
429	14QM172H	10	26.875	22.5	4.86	4.184	5.5672	38.107	37.4761	39.237	29.7326	24.9037	18.52	79.3375	63.47	48.6
430	14QM172	7.83333	24.5	23.125	5.48	4.524	4.7536	37.3723	36.7816	37.7651	28.3264	25.4419	16.0427	77.0125	67.3687	42.9267
431	14QM173	6.16667	26.625	29.5	5.464	4.12	4.9724	36.6764	36.1165	36.232	24.6901	24.8248	12.358	68.3625	68.5162	33.6947
432	14QM173H	-	25.5	21.5	5.252	4.02	5.076	36.8621	36.0199	40.0946	18.4782	31.9714	-	51.3	79.74	-
433	14QM182	6.71429	21.75	22.625	5.664	4.36	6.1288	34.4633	34.7706	35.9744	15.2122	19.0799	13.1063	43.75	53.0375	38.0297
434	14QM174H	11.125	19.375	21	5.76	3.632	5.1944	37.9167	31.1674	39.0651	17.9329	26.1453	24.297	57.5375	66.9275	64.08
435	14QM174	-	18.5	23.25	4.504	3.48	4.8964	43.1616	36.4368	41.8757	18.059	22.9636	-	49.5625	54.8375	-
436	14QM175	6.5	16.375	23.125	5.148	3.10435	4.2264	43.4343	47.619	46.1102	8.40476	17.1806	14.534	17.65	37.26	33.462
437	14QM175H	6.5	18.8571	23.25	5.62	4.1	4.7892	40.1423	43.0244	41.8525	18.3407	18.6976	14.664	42.6286	44.675	36.53
438	14QM182	10.875	22.5	19	5.672	3.888	6.106	37.8702	39.0947	36.5673	19.43	18.9647	23.3595	49.7	51.8625	61.683
439	14QM176H	7.875	25	19.375	5.636	4.92	5.924	40.3123	32.6829	37.6975	23.8299	21.8221	17.892	72.9125	57.8875	44.3835
440	14QM176	-	24	23	4.564	5.056	5.6156	37.5986	35.7595	37.638	21.4825	24.7658	-	60.075	65.8	-
441	14QM177	9.25	25	23.875	4.664	3.992	4.8024	38.8508	39.5792	37.1481	28.1556	24.6988	16.761	71.1375	66.4875	43.142
442	14QM177H	11.25	29.375	23.875	5.84	4.58	5.5596	37.8082	40.262	40.7367	30.4733	27.7926	24.84	75.6875	68.225	65.7
443	14QM182	5.28571	19	23.375	6.16	3.77222	4.9908	35.2597	34.0206	34.9443	13.7826	19.0621	11.4806	40.5125	54.55	32.56
444	14QM178	10.8571	26.875	23.375	6.22	5.096	5.6784	38.8424	38.1476	38.6447	33.3934	26.547	26.2309	87.5375	68.695	67.5314
445	14QM178H	10.875	24.1429	25.25	6.296	6.516	5.9196	37.4841	39.779	38.2661	32.2324	25.1887	25.665	81.0286	65.825	68.469
446	14QM179	4.375	27	20.875	4.876	3.136	5.1264	40.1969	38.0102	39.5131	13.4828	17.7518	8.575	35.4714	44.9262	21.3325
447	14QM179H	6	32	27	6.356	4.988	5.5276	40.4028	40.2566	39.9233	28.6325	26.7676	15.408	71.125	67.0475	38.136
448	14QM182	7.14286	26.375	23.125	5.08	4.252	5.2328	35.4331	33.7723	37.4102	16.1685	24.369	12.8571	47.875	65.14	36.2857
449	15S0182 M♂	6.875	27	19.5	5.688	5.244	5.3036	36.5682	35.0114	38.1778	24.9588	18.8117	14.3	71.2875	49.2738	39.105
450	15S0001×15S0183	7.375	23.875	21.375	5.02	5.016	5.8164	39.2829	39.7129	41.1939	34.9474	27.2822	14.5435	88	66.2288	37.0225
451	15S0180 M♀	8.625	25.625	24.5	5.256	4.54286	5.1392	34.7032	40.0419	41.306	29.2306	30.6305	15.732	73	74.155	45.333
452	Ruiza 816	9.625	21.8571	21.5	5.85862	5.716	6.342	36.6098	38.2785	42.0372	27.659	40.6573	20.644	72.2571	96.7175	56.3892
453	14QM003	3.5	24.25	27.5	4.9	5.024	4.9184	36.7347	38.9331	41.4037	22.7467	38.0635	6.3	58.425	91.9325	17.15
454	14QM003H	9.125	22.5	21.625	5.584	4.056	5.4976	38.1089	38.856	43.3935	22.4005	38.3419	19.418	57.65	88.3588	50.954
455	14QM182	7.16667	23.75	21	6.156	4.75882	5.5508	34.243	34.2398	41.6805	19.2513	38.1194	15.1073	56.225	91.4563	44.118
456	14QM004H	8.28571	24.375	21.5	5.564	4.816	4.7332	39.9712	38.3721	43.4801	32.2661	33.7601	18.4274	84.0875	77.645	46.1017
457	14QM004	14.625	20.125	15.25	4.868	4.212	4.2012	37.3048	35.8974	42.8068	17.6391	25.0168	26.559	49.1375	58.4413	71.1945
458	14QM005	11	22.25	25.125	5.224	4.608	4.3728	39.8162	40.2778	40.8525	24.8161	35.8726	22.88	61.6125	87.81	57.464
459	14QM005H	7	26.375	15.875	5.836	4.608	4.6812	40.096	40.5382	44.6723	23.198	30.1075	16.38	57.225	67.3962	40.852
460	14QM182	5.25	22	18.75	5.64	4.12941	4.788	36.7376	34.9003	39.5823	16.3915	27.8605	10.878	46.9667	70.3862	29.61
461	14QM006H	7.57143	17.4286	27	5.272	4.2	4.6916	39.1502	38.0952	42.5782	9.52925	38.7637	15.6274	25.0143	91.0412	39.9166
462	14QM006	5.125	25.1429	23.875	4.732	4.588	4.6476	38.2079	37.0532	40.5801	14.5513	31.2766	9.266	39.2714	77.0738	24.2515
463	14QM007	-	24.375	26.125	4.928	4.37273	4.5824	36.9318	35.6549	36.0946	15.5277	20.9574	-	43.55	58.0625	-
464	14QM007H	-	21.625	19.75	5.756	4.4	5.1788	36.6227	37.6364	38.2096	24.4213	28.3964	-	64.8875	74.3175	-
465	14QM182	6.25	23.5	19.5	5.376	4.98	5.0148	34.5982	36.8675	38.0952	20.3647	26.0319	11.625	55.2375	68.3337	33.6
466	14QM008H	5.14286	34.25	22.375	5.408	4.44762	5.1352	37.0562	38.651	44.602	27.7369	32.109	10.3063	71.7625	71.99	27.8126
467	14QM008	5.28571	30.7143	14	5.248	4.99444	4.2208	39.7104	41.4905	46.6547	24.2423	15.364	11.0154	58.4286	32.9312	27.7394
468	14QM009	6.375	20.1667	19.125	5.112	4.59412	5.0408	40.9233	40.9731	38.9621	17.318	19.5117	13.3365	42.2667	50.0787	32.589
469	14QM009H	13.125	28.625	25.125	5.808	5.104	5.052	39.7383	40.2038	43.848	19.5441	31.5415	30.2925	48.6125	71.9338	76.23
470	14QM182	7.28571	26.5	21.75	5.196	4.7	5.164	35.7198	35.9043	38.7064	24.3386	21.9562	13.5223	67.7875	56.725	37.8566
471	14QM010H	10	25.5	20.875	5.068	4.772	5.298	38.0426	38.9774	43.9638	24.2439	34.5061	19.28	62.2	78.4875	50.68
472	14QM010	7.16667	27.625	22.875	4.852	5.536	5.152	35.5317	36.0549	43.8276	14.796	32.9628	12.3553	41.0375	75.21	34.7727
473	14QM011	6.2	32.7143	22.75	5.8	4.1913	4.4556	37.5172	36.5145	42.4455	16.4368	32.5392	13.4912	45.0143	76.6612	35.96
474	14QM011H	11.125	27.375	22.25	5.22	5.02	5.108	37.1648	34.3426	43.0619	15.8362	39.6697	21.5825	46.1125	92.1225	58.0725
475	14QM182	8.875	32	21.125	5.196	4.39375	5.5592	35.2579	35.8464	39.4301	29.901	25.0904	16.259	83.4143	63.6325	46.1145
476	14QM012H	16.375	29.25	23.25	5.548	4.796	5.5472	38.3562	41.8682	39.1477	34.9076	36.8913	34.846	83.375	94.2362	90.8485
477	14QM012	10.5	26.125	23.375	5.14	3.888	5.5	36.1868	39.7119	39.0255	28.1905	31.7033	19.53	70.9875	81.2375	53.97
478	14QM013	8.375	25.5	21.5	4.58	3.95	4.6252	39.3013	39.2405	40.128	17.0745	17.5751	15.075	43.5125	43.7975	38.3575
479	14QM013H	8.875	25.875	23.375	5.02	4.648	4.8692	38.0876	41.222	39.0947	23.0946	19.8015	16.969	56.025	50.65	44.5525
480	14QM182	6.25	20.125	26	5.644	3.86	5.478	36.0737	37.6166	35.9182	19.8804	21.4701	12.725	52.85	59.775	35.275
481	14QM014H	12.875	21.25	31.375	5.508	5.008	5.096	39.3609	38.6581	39.1837	29.3367	24.3571	27.913	75.8875	62.1612	70.9155
482	14QM014	9.625	31.25	28	4.808	4.116	4.5368	38.9351	40.9135	39.4022	31.8563	28.4972	18.018	77.8625	72.3238	46.277
483	14QM015	13.75	29.7143	30.125	5.708	3.952	4.9984	38.192	39.5749	37.7481	26.3456	18.9873	29.975	66.5714	50.3	78.485
484	14QM015H	16.5	18.4286	22	5.804	5.876	5.096	38.5941	37.7127	39.8273	18.2099	21.2578	36.96	48.2857	53.375	95.766
485	14QM182	9.5	20.875	24.375	5.964	4.65294	5.686	34.8759	33.2491	36.771	11.6912	24.529	19.76	35.1625	66.7075	56.658
486	14QM016H	9.66667	21.125	18.75	5.78	5.12	5.766	35.0173	38.3594	38.7652	19.2037	24.4855	19.5653	50.0625	63.1638	55.8733
487	14QM016	7.375	17.7143	16.8571	5.288	4.39524	4.9152	34.115	33.8028	34.7982	13.7239	12.9698	13.3045	40.6	37.2714	38.999
488	14QM017	8.125	21.1667	21.375	5.348	4.26667	5.6596	36.724	38.125	37.0274	23.4914	18.9858	15.9575	61.6167	51.275	43.4525
489	14QM017H	13.625	26.125	18.875	5.052	4.648	5.4364	38.2423	39.1566	39.9676	24.1009	16.097	26.3235	61.55	40.275	68.8335
490	14QM182	8.75	16.5	19.375	4.944	4.996	5.6908	35.5987	34.988	35.2218	15.2329	21.679	15.4	43.5375	61.55	43.26
491	14QM018H	10.625	23.875	20.5	5.356	5.684	5.848	36.2957	38.9866	36.7784	20.2682	25.2589	20.655	51.9875	68.6787	56.9075
492	14QM018	7.375	28.5	21	5.484	4.968	5.7516	34.3545	36.7955	-	20.4997	-	13.8945	55.7125	50.65	40.4445
493	14QM019	13	15.3333	19.625	5.872	5.48	5.4492	34.7411	34.8175	37.7964	20.4553	20.2541	26.52	58.75	53.5875	76.336
494	14QM019H	14.625	25.25	15.125	5.284	4.76111	5.8912	36.5632	37.923	39.34	31.533	17.0829	28.2555	83.15	43.4237	77.2785
495	14QM182	12.875	24	19.625	5.528	5.395	5.3788	36.686	33.1789	36.6401	19.4926	17.4728	26.1105	58.75	47.6875	71.173
496	14QM020H	12.375	27.5	22.375	5.228	4.124	5.132	38.2555	36.3725	39.0803	21.7416	21.3378	24.75	59.775	54.6	64.6965
497	14QM020	9.75	21.25	22.25	5.032	4.068	4.928	36.3275	37.0698	40.0325	12.3535	21.6826	17.823	33.325	54.1625	49.062
498	14QM021	13.75	21.75	21.5	5.87931	5.735	5.8884	35.9531	34.5248	38.2651	20.4344	13.9046	29.0647	59.1875	36.3375	80.8405
499	14QM021H	10.875	27.625	23.375	5.792	4.292	5.6928	36.2569	37.8378	38.9123	22.4615	27.2386	22.8375	59.3625	70	62.988
500	14QM182	8.375	19.625	24.625	-	5.52	5.6688	-	35.1449	35.7889	11.9185	16.2482	-	33.9125	45.4	-
501	14QM022H	12.125	20.125	26.625	5.604	5.58	5.0428	38.1156	34.2294	37.2333	9.96075	25.8957	25.899	29.1	69.55	67.9485
502	14QM022	12	25.125	20.25	5.328	4.436	5.1652	38.0631	37.4211	38.9762	17.5178	18.2409	24.336	46.8125	46.8	63.936
503	14QM023	8.75	16.5	24.625	3.976	3.88462	5.254	36.8209	35.4455	41.8348	6.17639	33.6665	12.81	17.425	80.475	34.79
504	14QM023H	13.75	16.125	25.125	5.856	5.1	5.8688	38.3197	37.549	38.1202	10.4527	28.2423	30.855	27.8375	74.0875	80.52
505	14QM182	10.5	22.625	22.125	5.944	4.876	5.548	36.3392	35.603	36.2797	20.4361	19.387	22.68	57.4	53.4375	62.412
506	14QM024H	11.25	21	23.625	6.128	5.22381	5.4728	36.6188	36.6454	37.4653	22.4911	15.8291	25.245	61.375	42.25	68.94
507	14QM024	12.75	21.625	22.625	5	4.57727	5.422	36.48	37.9345	39.1737	20.7075	24.9835	23.256	54.5875	63.7763	63.75
508	14QM025	8.57143	19.875	20.5	-	4.14	4.5532	-	36.4251	38.821	7.9088	17.7698	-	21.7125	45.7737	-
509	14QM025H	12.875	17.625	20.25	5.408	4.41818	5.4444	36.0947	36.0082	39.9897	15.461	17.1576	25.132	42.9375	42.905	69.628
510	14QM182	9.375	13.3333	22.5	5.516	4.12	5.8976	36.4032	36.6019	37.7849	8.23544	22.567	18.825	22.5	59.725	51.7125
511	14QM026H	8.625	23.25	22.875	5.42	4.944	4.9904	37.9336	38.0259	38.4899	22.2261	21.8801	17.733	58.45	56.8463	46.7475
512	14QM026	14.1429	19.25	19.125	4.776	5.16667	4.9112	38.6097	35.871	40.7558	14.3394	14.8657	26.0794	39.975	36.475	67.5463
513	14QM027	7	27.8571	26	6.124	4.91304	5.642	37.9491	35.1327	39.603	19.0319	20.9104	16.268	54.1714	52.8	42.868
514	14QM027H	6.5	27.5714	27.25	6.49667	3.496	5.6944	37.4551	38.5584	40.0112	18.833	24.2168	15.8167	48.8429	60.525	42.2283
515	14QM182	8	25	17.25	5.804	5.26667	6.1672	34.6657	32.9114	37.8843	17.5994	13.8751	16.096	53.475	36.625	46.432
516	14QM028H	11.375	22.125	21.875	5.92	4.384	4.8408	37.4324	39.4161	38.0598	15.86	22.7217	25.207	40.2375	59.7	67.34
517	14QM028	7.625	20.875	17.5	4.788	4.752	5.0244	39.7661	41.835	41.0955	14.6423	17.6505	14.518	35	42.95	36.5085
518	14QM029	5.85714	29.5	19.375	5.068	4.164	5.2028	38.0426	37.464	39.4711	21.5886	15.8328	11.2926	57.625	40.1125	29.684
519	14QM029H	6	26.5	24.5	5.184	4.99	4.4728	38.5802	37.7756	39.814	21.7068	23.4106	12	57.4625	58.8	31.104
520	14QM182	6.71429	23.8571	20.375	5.828	5.288	5.5856	35.4839	35.2496	36.7302	22.5497	20.2934	13.8851	63.9714	55.25	39.1309
521	14QM030H	10.125	24	19.375	5.628	5.564	5.48	38.6638	39.0367	36.5328	24.3366	18.4948	22.032	62.3429	50.625	56.9835
522	14QM030	11.375	22.5714	17.5	6.188	7.036	5.4696	37.6212	38.1467	35.5053	22.6918	15.8975	26.481	59.4857	44.775	70.3885
523	14QM031	5.75	30.6667	18.875	5.332	3.604	4.914	36.8342	36.8479	37.0777	15.1936	13.5056	11.293	41.2333	36.425	30.659
524	14QM031H	2.71429	27.375	27.375	5.076	3.872	5.2256	36.8006	38.843	39.2223	20.3974	27.8772	5.07029	52.5125	71.075	13.7777
525	14QM182	6.25	16.7143	25.625	5.38	4.82	5.2976	36.2082	36.4315	38.5458	20.7243	27.1844	12.175	56.8857	70.525	33.625
526	14QM032H	8.71429	25.75	25.875	5.608	4.692	5.1912	37.9458	39.8977	38.1723	35.873	23.0274	18.544	89.9125	60.325	48.8697
527	14QM032	9.28571	28.5	27.75	5.272	4.164	5.2572	37.2534	40.2498	37.0616	38.2574	24.3263	18.2371	95.05	65.6375	48.9543
528	14QM033	10	21	28.5	5.168	3.532	4.3052	38.5449	42.2424	38.3908	22.0083	19.2107	19.92	52.1	50.04	51.68
529	14QM033H	6.875	28	27	4.936	4.888	4.9884	40.5186	43.7807	42.2099	34.8619	26.4392	13.75	79.6286	62.6375	33.935
530	14QM182	5.28571	22	20.375	5.536	3.856	5.1456	35.6936	44.6058	33.4188	28.018	13.1545	10.4446	62.8125	39.3625	29.2617
531	14QM034H	16.1429	14.125	20.625	6.1	5.22	5.8472	38.1639	30.3448	38.781	16.0221	27.501	37.5806	52.8	70.9137	98.4714
532	14QM034	13.125	28.625	18	6.02069	5.148	5.8344	37.2279	37.9176	36.7956	29.0686	20.7067	29.4181	76.6625	56.275	79.0216
533	14QM035	13	21.1429	27.375	5.94	4.524	5.3384	35.6229	37.4889	37.9664	19.6121	30.6674	27.508	52.3143	80.775	77.22
534	14QM035H	9.5	20.375	26.25	5.956	5.4	5.3572	38.2807	38	39.8716	25.4505	33.4527	21.66	66.975	83.9012	56.582
535	14QM182	6.75	28.4	27.625	5.692	4.764	5.8004	34.2937	36.1041	34.9562	22.1102	31.7485	13.176	61.24	90.8238	38.421
536	14QM036H	14.5	29.5	27.875	6.072	4.2625	5.2988	37.5494	38.8563	40.4922	33.0133	41.9347	33.06	84.9625	103.562	88.044
537	14QM036	12.1429	19.25	16.875	6.564	4.304	5.372	37.0506	41.3569	40.5063	24.8658	31.0532	29.5314	60.125	76.6625	79.7057
538	14QM037	8.875	35.625	23.25	6.288	4.948	5.1988	33.5878	37.0251	41.3788	33.8219	33.5685	18.744	91.3488	81.125	55.806
539	14QM037H	12.8571	24.125	16.875	6.168	4.84	5.3484	37.6135	38.0992	44.0506	28.4601	31.8486	29.8286	74.7	72.3	79.3029
540	14QM182	6	24.8333	15	5.564	3.876	5.6204	34.0762	35.6037	37.9261	16.4252	24.2519	11.376	46.1333	63.945	33.384
541	14QM038H	7.25	28.875	21.5	4.972	4.372	4.662	39.4208	41.5371	43.0716	24.5899	28.6184	14.21	59.2	66.4438	36.047
542	14QM038	4.125	29	20.125	3.912	5.26	4.0236	40.184	41.2548	41.8332	15.3468	21.9337	6.4845	37.2	52.4312	16.137
543	14QM039	14.625	28.375	15.5	5.372	4.672	4.112	41.3254	40.839	44.5623	41.4823	17.6383	32.4675	101.575	39.5812	78.5655
544	14QM039H	14.625	33.125	23.875	5.532	4.604	4.9004	40.4194	37.4457	43.8903	27.8034	32.91	32.7015	74.25	74.9825	80.9055
545	14QM182	10.4286	27.6667	25.125	5.772	4.48	5.9088	38.4615	37.5893	34.3014	28.1606	24.6533	23.1514	74.9167	71.8725	60.1937
546	14QM040H	9	31.1429	29.5	5.796	3.85294	5.1768	40.5797	42.5954	40.5579	25.9406	38.1143	21.168	60.9	93.975	52.164
547	14QM040	9.5	18.5714	23.25	5.156	4.39	5.5948	42.7463	42.7107	42.6682	11.7149	25.2489	20.938	27.4286	59.175	48.982
548	14QM041	13.75	16.8	17.875	5.256	4.568	5.1604	43.8356	44.3958	42.1053	7.03229	24.0842	31.68	15.84	57.2	72.27
549	14QM041H	12.875	19	22.75	6.18	4.532	5.52	40.9061	39.8058	43.0797	5.59935	33.6022	32.548	14.0667	78	79.5675
550	14QM182	9.625	24.375	15.375	5.06	3.91429	5.5208	36.1265	35.7664	37.1033	17.1947	19.9059	17.5945	48.075	53.65	48.7025
551	14QM042H	9.5	26	25.125	4.732	3.896	4.7008	40.7439	40.6571	43.1501	19.2765	43.231	18.316	47.4125	100.187	44.954
552	14QM042	12	32.8	19.875	5.94828	4.65556	5.2736	41.5652	40.6921	45.0925	16.9605	35.4737	29.669	41.68	78.6688	71.3793
553	14QM043	15.75	14.1429	18.25	5.064	3.95789	4.8128	39.0205	35.3723	42.4202	9.09069	28.3685	31.122	25.7	66.875	79.758
554	14QM043H	10.3333	18.7143	19.875	6.1	4.645	5.2384	39.0164	35.7374	38.5461	12.4111	27.3533	24.5933	34.7286	70.9625	63.0333
555	14QM182	11	25.875	24.25	5.496	4.58	5.2836	38.6463	36.3319	38.0271	15.2321	38.6973	23.364	41.925	101.762	60.456
556	14QM044H	5	28.25	27.125	6.1	4.572	5.3692	37.9672	37.0079	41.8982	21.2564	38.7716	11.58	57.4375	92.5375	30.5
557	14QM044	9.5	18.1667	24.625	4.968	4.432	5.2828	41.4654	38.3574	42.6819	16.2635	33.2151	19.57	42.4	77.82	47.196
558	14QM045	7.75	26.25	24	5.64	5.464	5.9872	38.6525	35.2855	40.9607	23.0944	34.7347	16.895	65.45	84.8	43.71
559	14QM045H	8.66667	27.1667	19.125	5.668	4.8875	5.8656	39.0967	35.9335	38.4206	13.7446	25.4681	19.2053	38.25	66.2875	49.1227
560	14QM182	7.16667	27.625	23.625	5.6	4.848	5.8856	37.5714	35.4785	38.1473	12.6658	22.731	15.0787	35.7	59.5875	40.1333
561	14QM046H	7.57143	27.875	26.625	5.216	4.668	4.5432	41.7178	37.5321	41.3189	19.2493	26.5112	16.4754	51.2875	64.1625	39.4926
562	14QM046	7.57143	28.75	29.25	4.496	3.48	4.4896	41.9929	37.4713	40.9569	24.2439	30.1647	14.2949	64.7	73.65	34.0411
563	14QM047	6.625	27.5	23.5	5.608	4.67368	5.9732	37.9458	36.2613	40.588	18.8695	35.687	14.098	52.0375	87.925	37.153
564	14QM047H	9.375	33.75	24	5.668	5.268	5.5248	39.2378	37.5095	40.6531	21.4929	31.9787	20.85	57.3	78.6625	53.1375
565	14QM182	9	31.625	28.25	5.532	4.5	5.6324	37.8163	34.9758	37.2772	21.1123	24.8359	18.828	60.3625	66.625	49.788
566	14QM048H	5.875	35.5	25.25	5.332	4.964	5.1052	39.985	37.3892	40.0768	23.7172	25.9948	12.5255	63.4333	64.8625	31.3255
567	14QM048	7.375	24.75	23.125	4.508	3.27857	4.6528	39.8403	40.305	38.9357	15.6081	26.0772	13.2455	38.725	66.975	33.2465
568	14QM049	4	26.5714	21.75	4.892	3.26	4.7364	41.619	43.4356	41.9897	14.7619	24.2753	8.144	33.9857	57.8125	19.568
569	14QM049H	9.14286	27.375	24	5.732	3.80769	5.2668	39.8465	44.4444	39.5838	21.05	27.5404	20.8823	47.3625	69.575	52.4069
570	14QM182	9.125	29.8571	21.625	-	4.204	5.808	-	35.8706	36.4945	20.0055	21.1121	-	55.7714	57.85	-
571	14QM050H	13	31.25	29.375	5.264	5.4913	5.37	42.4012	36.5004	37.8622	26.2392	25.4387	29.016	71.8875	67.1875	68.432
572	14QM050	4	29.125	21.375	5.068	5.12941	5.1116	40.4104	36.8119	41.2708	15.4518	17.9734	8.192	41.975	43.55	20.272
573	14QM051	8.625	23.75	26.125	5.256	4.38125	5.1576	40.6393	38.3738	44.5711	18.3475	37.8743	18.423	47.8125	84.975	45.333
574	14QM051H	10	31	27.25	5.44	4.88	5.1948	41.1765	37.9508	41.1873	29.6287	28.1979	22.4	78.0714	68.4625	54.4
575	14QM182	5.875	30	23.5	5.912	5.14	5.7588	37.0771	35.642	34.6669	27.578	22.0222	12.878	77.375	63.525	34.733
576	14QM052H	6.375	26.625	23.375	5.284	4.6	5.4736	39.2884	37.1981	38.9944	19.715	21.9831	13.2345	53	56.375	33.6855
577	14QM052	6.71429	32.625	22.25	4.972	4.8	4.6092	38.214	38.4167	39.7206	31.3432	26.439	12.7571	81.5875	66.5625	33.3834
578	14QM053	11.75	26.5	21.5	4.284	4.11	4.8776	40.803	38.4428	42.0617	25.3482	24.564	20.539	65.9375	58.4	50.337
579	14QM053H	13.125	23.8571	20.75	4.68	4.9	5.678	40.0855	39.3469	39.5632	22.3491	23.4264	24.6225	56.8	59.2125	61.425
580	14QM182	11.125	23	23.5	5.04	3.56	5.3808	36.5079	40.2247	39.0871	25.9114	21.923	20.47	64.4167	56.0875	56.07
581	14QM054H	9.875	26.5	24.25	5.48	4.248	5.5548	40.5109	38.7006	40.9016	20.3517	20.4763	21.9225	52.5875	50.0625	54.115
582	14QM054	7.25	26.75	25.875	5.236	3.96	5.38	40.4889	41.3131	41.5762	23.0992	23.7764	15.37	55.9125	57.1875	37.961
583	14QM055	3.33333	27.375	21.5	5.9	4.804	5.7872	40.8814	41.0491	40.2889	25.6968	27.7288	8.04	62.6	68.825	19.6667
584	14QM055H	9.625	23.875	24	6.436	5.108	6.2864	41.1436	40.7987	41.6709	33.9599	30.4666	25.487	83.2375	73.1125	61.9465
585	14QM182	8.125	22.625	24.125	5.86	4.1087	5.1788	35.1536	38.0952	35.7535	19.9714	20.8309	16.7375	52.425	58.2625	47.6125
586	14QM056H	6	26.875	21.5	5.192	4.412	5.2624	39.5223	37.3527	38.5452	20.4693	23.3295	12.312	54.8	60.525	31.152
587	14QM056	6.85714	22.875	25.75	5.436	5.108	5.148	37.3804	37.1966	40.2409	17.222	33.4603	13.9337	46.3	83.15	37.2754
588	14QM057	5.57143	32	26.125	3.64	3.33125	4.3796	40.1099	40.3377	42.36	15.1266	26.9357	8.13429	37.5	63.5875	20.28
589	14QM057H	5.625	28.25	22.875	4.676	4.24	4.6756	39.692	40.3774	40.1317	16.0046	27.4802	10.44	39.6375	68.475	26.3025
590	14QM182	6.375	31.5	24.375	5.664	3.86957	5.294	37.0056	35.7303	39.4182	17.4543	33.673	13.362	48.85	85.425	36.108
591	14QM058H	9.625	29.5	25	5.404	4.56	5.266	40.7106	37.0175	39.2252	22.7349	33.2238	21.175	61.4167	84.7	52.0135
592	14QM058	15.625	26.1429	23.25	5.228	4.228	5.4044	37.1844	33.7748	39.2717	20.7763	31.5352	30.375	61.5143	80.3	81.6875
593	14QM059	13.625	24.25	23.375	5.144	4.396	6.0444	38.1026	37.5796	39.64	20.2225	31.6624	26.705	53.8125	79.875	70.087
594	14QM059H	13.7143	21.375	27.75	5.276	4.685	5.1352	38.6657	37.8869	39.609	20.2032	24.5576	27.9771	53.325	62	72.3566
595	14QM182	6.57143	26.5714	23.125	5.22	5.088	5.4696	37.4713	34.9843	36.1855	20.7957	20.5352	12.8537	59.4429	56.75	34.3029
596	14QM060H	13.7143	23.75	27.375	5.296	4.86	5.6248	39.5015	39.3416	38.5151	20.7379	29.7385	28.6903	52.7125	77.2125	72.6309
597	14QM060	14.625	27.75	24.5	5.196	4.22941	5.646	41.3395	37.9694	40.6872	23.2088	22.7035	31.4145	61.125	55.8	75.9915
598	14QM061	9.625	11	22.25	4.44	4.964	5.102	40.1802	37.3086	39.7962	8.36646	26.852	17.171	22.425	67.4737	42.735
599	14QM061H	7.85714	26.25	21.375	5.028	5.076	5.6488	38.9817	38.6919	39.1588	18.7365	25.9197	15.4	48.425	66.1912	39.5057
600	14QM182	7.125	24.75	19.875	4.648	5.465	5.5364	36.0585	34.3092	34.9324	15.9152	19.2783	11.9415	46.3875	55.1875	33.117
601	14QM062H	8.57143	32.5	25.375	5.128	4.796	5.0908	40.7176	40.6172	39.5694	35.8954	23.3366	17.8971	88.375	58.9763	43.9543
602	14QM062	8.5	25.25	24.125	4.772	4.324	5.2848	40.57	39.3154	40.3648	29.1671	26.5399	16.456	74.1875	65.75	40.562
603	14QM063	5.875	23.625	22.625	5.464	4.936	6.0784	38.653	35.4133	35.7594	21.6464	20.8164	12.408	61.125	58.2125	32.101
604	14QM063H	10.1429	26.375	20.5	5.456	4.46	4.9168	38.563	37.8475	37.8539	19.6713	20.6682	21.3406	51.975	54.6	55.3394
605	14QM182	6.85714	26.625	19	5.1	4.53	5.14	36.6275	37.4172	36.6693	10.3365	24.1605	12.8091	27.625	65.8875	34.9714
606	14QM064H	6.83333	34.375	22.25	5.652	4.90667	5.3168	39.3489	38.3152	40.972	26.9739	24.9417	15.1973	70.4	60.875	38.622
607	14QM064	9.75	31	25.625	5.908	5.11667	5.5476	42.3832	43.4311	44.8122	21.4495	30.5283	24.414	49.3875	68.125	57.603
608	14QM065	8.85714	23.1429	21.25	5.488	4.796	5.11	41.035	40.0334	43.4677	21.0347	31.6119	19.9463	52.5429	72.725	48.608
609	14QM065H	8.875	22.75	23.75	5.012	4.76667	5.5344	40.4629	39.3357	39.6574	23.2916	30.7444	17.9985	59.2125	77.525	44.4815
610	14QM182	8	25.625	25.125	5.336	4.55263	5.3816	35.7571	33.9884	35.2758	20.7287	21.5358	15.264	60.9875	61.05	42.688
611	14QM066H	10.125	27.5	27.125	5.452	4.42	4.9684	40.719	40.6335	42.2993	26.8943	28.6684	22.4775	66.1875	67.775	55.2015
612	14QM066	5.71429	28	24.75	5.36	4.812	4.7464	42.9104	42.5603	43.4772	33.4683	26.5102	13.1429	78.6375	60.975	30.6286
613	14QM067	5.125	19.25	23.25	5.856	4.144	5.6504	40.7787	39.9614	42.9775	17.0285	23.7128	12.2385	42.6125	55.175	30.012
614	14QM067H	8.71429	29	27.375	5.252	4.788	5.5364	41.2795	41.5205	40.5534	34.7111	27.774	18.8926	83.6	68.4875	45.7674
615	14QM182	9.75	28.5	19.375	6.204	4.46	5.6436	37.6531	35.2466	37.749	19.1654	18.4356	22.776	54.375	48.8375	60.489
616	14QM068H	11.5714	36.625	26.375	5.616	4.14783	5.1584	40.5271	40.4612	43.6182	32.2476	30.2819	26.3366	79.7	69.425	64.9851
617	14QM068	9.25	33.5	22.5	5.572	4.43529	4.9568	44.2929	43.1034	41.6882	33.7823	23.2464	22.829	78.375	55.7625	51.541
618	14QM069	-	28.5	29.125	5.224	4.924	4.7032	43.5681	39.8863	44.4633	23.6924	39.0171	-	59.4	87.7512	-
619	14QM069H	13.25	26.125	23.875	5.408	4.216	4.988	42.2337	40.5123	43.8332	30.4602	30.6284	30.263	75.1875	69.875	71.656
620	14QM182	8.875	37.4286	25	5.836	4.68	5.5244	37.56	39.9573	37.8684	28.2212	27.6344	19.454	70.6286	72.975	51.7945
621	14QM070H	9.125	25	26.375	5.74	4.43158	5.4636	40.3484	42.0428	41.4306	21.8983	40.4828	21.1335	52.0857	97.7125	52.3775
622	14QM070	6.42857	25.5	16.75	5.396	4.824	4.9536	40.1779	39.9668	42.8214	33.2424	24.3707	13.9371	83.175	56.9125	34.6886
623	14QM071	8.125	22.25	27.75	3.976	3.192	3.9496	45.7746	43.4837	51.0938	19.709	27.4565	14.7875	45.325	53.7375	32.305
624	14QM071H	9.25	27.125	28.625	5.252	3.76	4.89	45.773	43.9362	43.2229	27.515	26.3011	22.237	62.625	60.85	48.581
625	14QM182	8.57143	26.4286	24.875	5.504	4.33333	6.1392	32.4855	34.1538	36.8713	18.8041	19.9603	15.3257	55.0571	54.135	47.1771
626	14QM072H	13.25	34.25	30.375	5.668	4.444	5.116	40.367	40.324	41.165	33.2623	31.5169	30.316	82.4875	76.5625	75.101
627	14QM072	6.375	38.25	33	5.08	4.212	4.662	43.0709	41.4055	40.9009	24.6208	31.3848	13.9485	59.4625	76.7338	32.385
628	14QM073	6.14286	24.125	27.625	5.248	4.08333	4.8124	39.7104	39.3197	43.4295	21.2867	34.958	12.8017	54.1375	80.4938	32.2377
629	14QM073H	9.625	21.5	20.75	5.364	4.568	5.38	40.7159	41.8564	42.6394	25.4853	22.343	21.021	60.8875	52.4	51.6285
630	14QM182	12.875	30.125	19	5.54	5.125	5.59	38.2671	37.8049	36.644	19.1245	10.1779	27.295	50.5875	27.775	71.3275
631	14QM074H	12.25	25	32.5	5.268	5.152	5.2688	41.7616	40.528	40.2293	23.5873	34.396	26.95	58.2	85.5	64.533
632	14QM074	7.625	35.125	22.125	4.78	4.488	4.9576	43.0962	41.2656	42.7626	20.6689	20.5902	15.7075	50.0875	48.15	36.4475
633	14QM075	8.25	25.625	17.125	4.648	4.02381	4.7904	41.9966	35.6213	39.4957	15.4285	13.2162	16.104	43.3125	33.4625	38.346
634	14QM075H	4.875	23.875	22.5	4.736	3.844	5.0964	40.3716	39.334	39.5024	18.6197	23.9814	9.321	47.3375	60.7088	23.088
635	14QM182	8	29.5	26.125	5.268	4.152	5.3016	39.4837	37.9576	34.9781	22.3381	8.48219	16.64	58.85	24.25	42.144
636	14QM076H	9.5	26.5714	24.125	5.548	4.156	5.3184	42.3937	40.8085	40.0722	20.002	20.0822	22.344	49.0143	50.115	52.706
637	14QM076	6.75	22.7143	21.25	4.86	3.884	4.1984	43.7037	41.5036	42.54	16.1805	16.7071	14.337	38.9857	39.2737	32.805
638	14QM077	9.25	27.7143	24.5	5.428	6.1625	4.5148	39.941	38.0325	37.3704	21.0156	10.034	20.054	55.2571	26.85	50.209
639	14QM077H	9.75	25.625	23.25	5.512	3.94545	5.426	40.2032	39.5161	37.8769	17.5303	21.0738	21.606	44.3625	55.6375	53.742
640	14QM182	7.875	21.6	22.125	5.364	4.3375	5.3124	38.5533	40.1537	34.0035	17.7479	12.0797	16.2855	44.2	35.525	42.2415
641	14QM078H	9.5	31.5	23	6.196	5.64444	5.516	39.122	38.4843	36.715	16.2596	20.7495	23.028	42.25	56.515	58.862
642	14QM078	7.28571	29	27	5.708	5	5.2864	39.6636	35.44	37.3335	15.9622	24.5888	16.4949	45.04	65.8625	41.5869
643	14QM079	12.875	22.5	25.875	5.316	4.196	5.4204	38.2242	36.3203	38.6023	25.1518	36.2476	26.162	69.25	93.9	68.4435
644	14QM079H	9.875	26.875	25.625	5.76	4.76	5.5832	38.8194	37.479	38.3508	27.7579	32.3441	22.0805	74.0625	84.3375	56.88
645	14QM182	8.625	24.5714	29.375	5.748	4.88	5.684	37.5087	36.3934	36.784	14.3546	23.9004	18.5955	39.4429	64.975	49.5765
646	14QM080H	7.5	24	25.75	5.288	4.256	5.5704	40.9228	37.9699	39.8248	18.8758	30.1225	16.23	49.7125	75.6375	39.66
647	14QM080	15.75	19.375	26.125	4.892	3.692	4.3736	40.3925	39.1116	39.4823	11.401	22.7912	31.122	29.15	57.725	77.049
648	14QM081	5.42857	15.125	20.125	4.332	4.4	4.7068	39.9815	40.1515	40.6306	5.85208	24.9421	9.40229	14.575	61.3875	23.5166
649	14QM081H	8.5	24.4286	24	5.952	4.548	5.0356	41.1962	37.3791	40.2971	11.3686	29.1751	20.842	30.4143	72.4	50.592
650	14QM182	5.71429	27.7143	21.5	5.372	4.14	5.55	35.3686	35.4589	37.8955	17.9169	20.4778	10.8571	50.5286	54.0375	30.6971
651	14QM082H	10.625	27.8333	19.375	5.052	4.764	5.2024	39.8258	40.2183	39.2127	18.42	29.5762	21.3775	45.8	75.425	53.6775
652	14QM082	10.3333	26.5714	28.625	5.496	4.66	5.6248	40.0291	40.1717	39.397	26.2723	25.6804	22.7333	65.4	65.1838	56.792
653	14QM083	5.625	20.7143	22.625	5.8	4.02	4.9584	40.2759	36.3184	39.9322	7.93298	21.3488	13.14	21.8429	53.4625	32.625
654	14QM083H	9.375	28.125	25.375	5.456	4.376	5.7884	40.8358	35.7404	40.0663	13.0989	30.6658	20.8875	36.65	76.5375	51.15
655	14QM182	10.4286	19.875	22.375	5.848	5.052	6.006	35.9781	34.7585	34.4789	10.0713	22.5483	21.9417	28.975	65.3975	60.9863
656	14QM084H	12.4286	30.5	25.5	5.6	4.844	6.034	41.8571	40.545	40.59	27.8696	28.4439	29.1326	68.7375	70.0763	69.6
657	14QM084	13.25	24	16.125	5.456	4.935	4.2988	42.4487	41.7427	45.5476	10.6496	9.3959	30.687	25.5125	20.6288	72.292
658	14QM085	9.625	26.875	24.125	5.096	3.628	5.014	38.383	37.7067	40.4946	15.3419	20.6735	18.8265	40.6875	51.0525	49.049
659	14QM085H	12	22.125	25	6.108	4.968	5.6704	37.59	36.5539	38.3888	18.6151	26.3088	27.552	50.925	68.5325	73.296
660	14QM182	13	23.875	26.375	5.828	5.244	5.8144	36.4447	33.6384	35.4706	14.1408	20.8137	27.612	42.0375	58.6788	75.764
661	14QM086H	13.125	26	24.125	5.128	4.61	5.3704	39.6256	40.6725	41.3526	16.1114	22.5625	26.67	39.6125	54.5613	67.305
662	14QM086	11.375	23.625	17.5	5.592	5.056	4.5032	40.9871	42.5633	45.3278	19.0205	12.9977	26.0715	44.6875	28.675	63.609
663	14QM087	15.875	30.5	17.625	5.9	4.992	5.2876	30.7119	31.4103	33.0207	19.9063	13.8782	28.7655	63.375	42.0288	93.6625
664	14QM087H	15.25	23.875	21.125	5.736	4.68	5.5624	35.4951	34.188	37.4658	16.047	23.9669	31.049	46.9375	63.97	87.474
665	14QM182	14	19.375	21	5.512	4.496	5.9292	36.5022	34.0747	35.5191	13.8471	22.3655	28.168	40.6375	62.9675	77.168
666	14QM088H	8.14286	22	21.25	5.396	4.956	5.6156	36.9904	38.1759	40.3163	12.0827	22.4365	16.2531	31.65	55.6512	43.9389
667	14QM088	6.25	21.5	18.0625	4.432	3.9	4.7432	32.6715	36.6154	40.9428	14.3898	17.1192	9.05	39.3	41.8125	27.7
668	14QM089	10.375	17.8	26.75	4.86	4.368	4.7732	38.0247	38.7363	40.5682	16.5249	27.1198	19.173	42.66	66.85	50.4225
669	14QM089H	10.4286	17	21.75	4.996	4.37222	5.3176	38.5909	38.2465	34.241	17.995	20.9598	20.1063	47.05	61.2125	52.1011
670	14QM182	7.125	31.8333	21	5.884	4.708	5.6892	34.3304	33.4749	37.1581	21.0278	22.0343	14.3925	62.8167	59.2987	41.9235
671	14QM090H	8.83333	21.875	25.75	5.568	5.388	6.0364	37.5718	36.8968	41.0311	24.2274	38.8923	18.4793	65.6625	94.7875	49.184
672	14QM090	8.8	18.25	24.375	5.544	4.835	6.0176	36.075	34.9535	39.0588	20.6051	37.1156	17.6	58.95	95.025	48.7872
673	14QM091	11.1429	27.375	24.375	5.14	4.256	5.5612	38.1323	42.5752	39.4375	29.2385	32.4324	21.84	68.675	82.2375	57.2743
674	14QM091H	7.375	28.625	28.875	5.4	6.04	4.4836	36.6667	37.8146	40.8511	30.0768	44.5788	14.6025	79.5375	109.125	39.825
675	14QM182	6.25	19.25	25.125	5.476	4.17333	5.536	33.382	32.7476	38.0058	14.1347	29.7158	11.425	43.1625	78.1875	34.225
676	15S0182 M♂	9.66667	20.8333	21.75	5.636	5.30667	5.5616	37.2605	34.5477	34.4649	16.9629	25.034	20.3	49.1	72.6363	54.4813
677	15S0001×15S0184	8.125	29	24.75	5.904	4.98	5.9468	36.4499	39.759	40.6	29.3521	39.5956	17.485	73.825	97.5262	47.97
678	15S0180 M♀	7	26.875	22.25	5.336	4.7	5.2572	34.3328	38.4681	42.0756	31.5967	34.9228	12.824	82.1375	83	37.352
679	Ruiza 816	13	28.4	20.75	6.32	5.292	6.1212	38.9241	39.3802	42.6256	43.6884	52.9943	31.98	110.94	124.325	82.16
680	14QM182	-	21.2857	21.5	6.04	4.552	5.7812	34.5695	35.1494	34.0137	12.6437	21.1183	-	35.9714	62.0875	-
681	14QM092H	8.75	29.375	22.375	5.42	4.292	4.9764	38.0812	37.2787	38.9358	28.3271	27.0652	18.06	75.9875	69.5125	47.425
682	14QM092	7	16.2	24.375	4.768	4.7	5.0808	37.5839	36.6809	42.883	12.8897	28.2063	12.544	35.14	65.775	33.376
683	14QM093	9.875	25.6	21.125	4.872	4.768	4.7584	34.7291	31.6275	34.9445	11.9679	18.9967	16.7085	37.84	54.3625	48.111
684	14QM093H	7.57143	21.375	19.75	5.288	4.144	4.9484	36.1573	36.583	36.044	14.1485	21.2119	14.4766	38.675	58.85	40.0377
685	14QM182	8	27.75	16.375	4.656	5.04	5.6468	35.3952	32.2222	36.7854	20.9807	19.5377	13.184	65.1125	53.1125	37.248
686	14QM094H	5.75	29.375	20	5.544	4.588	5.0516	39.0332	41.0636	41.4047	26.7016	21.1112	12.443	65.025	50.9875	31.878
687	14QM094	7	30	24	4.244	3.732	3.714	40.9048	42.5509	43.0587	20.0787	16.4791	12.152	47.1875	38.2713	29.708
688	14QM095	7.75	28.375	26.5	5.036	3.8	5.12	36.2192	39.4737	37.8984	24.7451	20.8015	14.136	62.6875	54.8875	39.029
689	14QM095H	12	29.375	22.75	5.204	4.196	5.8132	38.5088	37.9409	39.3725	39.8047	27.8285	24.048	104.912	70.68	62.448
690	14QM182	8.75	26.8333	18.125	5.328	4.22105	5.0548	35.3604	33.7905	38.2053	20.2912	18.2411	16.485	60.05	47.745	46.62
691	14QM096H	11.375	23.75	24.625	5.936	5	5.8068	36.5903	37.76	34.5044	21.6223	18.5849	24.7065	57.2625	53.8625	67.522
692	14QM096	4.625	21.375	18.75	5.364	5.86	5.1772	35.4213	36.0068	39.7435	15.5279	18.898	8.7875	43.125	47.55	24.8085
693	14QM097	10	21.625	20.875	5.42	5.124	5.3644	36.9004	39.032	41.4361	18.6573	22.2113	20	47.8	53.6037	54.2
694	14QM097H	11.375	20.25	24.625	5.476	4.72	5.536	37.8378	38.1356	41.2861	22.6573	25.6903	23.569	59.4125	62.225	62.2895
695	14QM182	12.2857	23.375	24.125	6.656	4.63889	5.1484	35.2163	34.6108	38.6062	14.9475	27.1112	28.7977	43.1875	70.225	81.7737
696	14QM098H	12.625	22.25	26.875	5.136	4.28824	5.76	39.486	38.6831	43.1389	30.8063	29.9707	25.6035	79.6375	69.475	64.842
697	14QM098	9.875	21.3333	19.875	5.856	3.99333	5.386	41.0519	41.5693	47.3301	20.8955	26.3806	23.7395	50.2667	55.7375	57.828
698	14QM099	14.875	11.25	25.5	5.228	4.10667	4.976	39.3267	39.9351	44.0595	13.8924	35.1374	30.583	34.7875	79.75	77.7665
699	14QM099H	9.375	24.125	25.875	5.448	4.892	5.378	38.6931	39.9019	44.4031	16.9832	32.2311	19.7625	42.5625	72.5875	51.075
700	14QM182	8.42857	22	26.75	5.056	4.656	6.906	35.9968	35.1375	37.6774	17.7576	31.0085	15.34	50.5375	82.3	42.6149
701	14QM100H	9.75	15.875	28.375	4.516	4.852	5.4624	41.2755	37.9225	39.2135	17.3164	32.5129	18.174	45.6625	82.9125	44.031
702	14QM100	12.125	15.125	18.625	5.176	4.17333	5.3632	41.7311	37.2204	41.4678	13.9018	16.1206	26.19	37.35	38.875	62.759
703	14QM101	9.14286	19	26.5	4.9	4.19474	4.5644	40.6531	37.7666	42.2137	12.5149	27.0748	18.2126	33.1375	64.1375	44.8
704	14QM101H	10.375	23.5	29.25	5.784	4.468	5.1692	37.4827	38.1379	40.633	17.5863	31.4525	22.493	46.1125	77.4062	60.009
705	14QM182	16.25	15.8571	24.25	5.8	4.375	5.8528	35.8621	34.0952	38.5935	14.2713	25.8736	33.8	41.8571	67.0412	94.25
706	14QM102H	12.5	21.5	27.875	4.88	4.66842	5.5156	39.0984	35.2875	40.293	16.5984	29.7161	23.85	47.0375	73.75	61
707	14QM102	10.625	18.125	21.875	5.168	5.04	5.5784	35.6037	34.9206	38.1185	19.5905	29.1987	19.55	56.1	76.6	54.91
708	14QM103	7.125	16.625	20.625	5.584	5.668	6.0088	39.6132	35.7092	39.9614	22.2692	22.9678	15.7605	62.3625	57.475	39.786
709	14QM103H	9.25	20.5	27.375	5.852	4.484	6.5664	41.2167	37.8234	39.5833	23.7862	33.4034	22.311	62.8875	84.3875	54.131
710	14QM182	10.7143	23.875	21	5.22	3.376	5.14	36.6284	34.9526	34.1323	17.7297	17.5056	20.4857	50.725	51.2875	55.9286
711	14QM104H	9.57143	31.625	26.625	5.368	4.892	5.3996	36.6617	36.2224	38.6695	27.5336	18.397	18.8366	76.0125	47.575	51.3794
712	14QM104	9	20.5	22.375	5.072	3.94348	5.3504	34.3849	32.194	36.9542	10.8092	13.0171	15.696	33.575	35.225	45.648
713	14QM105	7.14286	17	27.875	4.644	3.9875	2.6304	41.8605	37.7743	43.4763	10.1282	16.521	13.8857	26.8125	38	33.1714
714	14QM105H	10	17.875	24.5	5.7	4.95	5.1356	42.2456	39.3939	43.9053	8.98182	15.6577	24.08	22.8	35.6625	57
715	14QM182	10.875	20.8571	22.375	4.964	3.77778	5.16	37.4698	35.2941	35.2791	17.8487	15.1347	20.2275	50.5714	42.9	53.9835
716	14QM106H	13.5	25.2857	25.625	-	4.008	5.2812	-	34.8303	41.43	19.7389	26.8881	-	56.6714	64.9	-
717	14QM106	8.42857	27.25	29.5	5.36	4.804	5.6136	35.0746	34.9709	39.5183	13.8616	30.4884	15.8457	39.6375	77.15	45.1771
718	14QM107	8	22.7143	19.5	4.612	3.56667	5.016	39.2021	35.6061	41.6268	24.9853	17.4323	14.464	70.1714	41.8775	36.896
719	14QM107H	9.75	23.25	22.25	6.12	3.996	5.1048	39.281	39.4394	39.5079	25.4532	23.3591	23.439	64.5375	59.125	59.67
720	14QM182	8.85714	17.5	20.125	5.4	4.89565	5.578	38.5185	36.7673	36.9165	15.2033	21.1794	18.4229	41.35	57.3712	47.8286
721	14QM108H	8.71429	21.875	24.75	5.596	3.696	5.472	42.3874	40.8009	39.5322	13.7601	18.6196	20.6703	33.725	47.1	48.7651
722	14QM108	6.625	18.875	19.125	4.984	4.45625	3.5168	39.8876	36.7461	37.3749	6.23306	11.9646	13.1705	16.9625	32.0125	33.019
723	14QM109	12.5	14	22.125	4.984	4.512	4.7408	38.5233	38.9184	40.0354	10.255	14.9232	24	26.35	37.275	62.3
724	14QM109H	14.1667	28.75	18.75	4.172	3.616	5.3312	40.7478	38.9381	40.4712	26.6093	18.1513	24.0833	68.3375	44.85	59.1033
725	14QM182	13.75	26.75	25	5.48	4.828	5.57	36.8613	33.9685	35.5548	18.1901	20.6884	27.775	53.55	58.1875	75.35
726	14QM110H	10	23.5	22.875	5.584	5.004	6.098	39.1834	36.9305	37.8354	22.7076	26.8442	21.88	61.4875	70.95	55.84
727	14QM110	11.875	20.625	19.875	5.796	4.876	6.0972	37.7502	33.9623	37.8666	21.1627	25.0677	25.9825	62.3125	66.2	68.8275
728	14QM111	11.5714	22.6667	25	5.596	4.836	5.8312	39.3138	36.2283	39.8066	23.2344	30.2465	25.4571	64.1333	75.9838	64.7537
729	14QM111H	10.125	26.5	22.75	5.728	4.34	5.8712	39.4553	38.4332	37.1985	31.5921	29.1237	22.8825	82.2	78.2925	57.996
730	14QM182	10.8571	22.3333	23.75	5.236	4.83333	6.302	36.7456	34.9425	34.5605	26.2768	22.9309	20.8891	75.2	66.35	56.848
731	14QM112H	7	33.625	24.75	5.04	4.016	4.9372	40.5556	38.247	39.9336	31.1618	25.2081	14.308	81.475	63.125	35.28
732	14QM112	6.625	27.8571	29.875	5.148	3.688	4.4312	38.073	36.7679	40.0072	22.3444	23.7993	12.985	60.7714	59.4875	34.1055
733	14QM113	7.5	22	21.375	-	5.7	5.9072	-	37.614	37.5135	35.1785	33.6923	-	93.525	89.8138	-
734	14QM113H	12	22.875	25.5	6.036	5.324	5.7824	40.4904	35.0864	41.5814	29.4156	36.3691	29.328	83.8375	87.465	72.432
735	14QM182	8.25	22.2857	29.25	5.528	5.096	5.5744	35.5282	33.6735	37.2776	18.7561	25.9731	16.203	55.7	69.675	45.606
736	14QM114H	8.5	24.5	24.75	5.948	4.632	5.808	39.6772	36.7876	39.7176	28.7357	37.1112	20.06	78.1125	93.4375	50.558
737	14QM114	9.5	22.5	20.875	5.552	4.844	5.996	35.3746	36.0033	40.3069	25.1483	28.374	18.658	69.85	70.395	52.744
738	14QM115	3	21.375	19.5	4.932	4.41429	4.6104	37.1452	34.6278	37.4371	16.4828	20.0134	5.496	47.6	53.4588	14.796
739	14QM115H	6.125	23.5	26.125	5.876	4.864	5.464	40.1634	37.9112	39.1069	19.1262	25.3369	14.455	50.45	64.7888	35.9905
740	14QM182	9.25	18.375	17.375	5.384	4.772	6.0004	36.627	33.6127	36.0776	15.1551	18.3897	18.241	45.0875	50.9725	49.802
741	14QM116H	11.1667	22.125	28.25	5.144	4.868	6.278	40.0467	38.6196	39.1972	21.4532	35.47	23.0033	55.55	90.4913	57.4413
742	14QM116	12.375	18.75	24.25	4.988	3.24444	5.8504	39.7755	38.1849	40.3254	17.4314	21.7042	24.552	45.65	53.8225	61.7265
743	14QM117	10.25	26.125	19.5	4.96	5.468	5.4772	40.3226	37.6737	47.3088	24.1442	21.2476	20.5	64.0875	44.9125	50.84
744	14QM117H	7.25	21.25	28.125	5.156	4.58	5.3624	37.4709	42.4454	42.8689	21.7321	27.8782	14.007	51.2	65.0312	37.381
745	14QM182	7	21.25	30	5.444	3.8625	5.0492	35.9295	36.8932	44.3001	11.935	32.1873	13.692	32.35	72.6575	38.108
746	14QM118H	8.875	27.125	25.625	5.872	4.868	5.878	39.5095	37.5514	39.3467	29.1023	31.8507	20.59	77.5	80.9488	52.114
747	14QM118	7.5	19.625	21	5.784	4.112	4.8464	38.1743	43.4825	43.7108	21.3988	23.0908	16.56	49.2125	52.8263	43.38
748	14QM119	12.6667	18.125	20	5.672	4.888	5.2864	39.6333	38.5434	39.0285	21.3675	25.3651	28.4747	55.4375	64.9913	71.8453
749	14QM119H	9.625	19.2857	19.875	5.72	5.272	5.922	39.8601	38.3156	39.0544	20.9586	25.6597	21.945	54.7	65.7025	55.055
750	14QM182	8	21	19.25	5.648	4.87333	5.45	36.6147	35.5677	36.3963	13.3226	19.1363	16.544	37.4571	52.5775	45.184
751	14QM120H	7.125	20.25	23.375	5.46	3.612	5.6228	42.1978	36.6556	39.6884	15.29	25.7151	16.416	41.7125	64.7925	38.9025
752	14QM120	10.5	14.75	23	5.112	3.96	4.8184	40.7668	42.7609	44.6953	19.6861	24.0573	21.882	46.0375	53.825	53.676
753	14QM121	10.875	20.625	18.75	5.124	4.644	7.2616	37.7049	36.0034	37.4243	24.8559	16.7286	21.0105	69.0375	44.7	55.7235
754	14QM121H	9.5	24.75	25.375	5.628	5.264	5.1008	37.7399	37.9179	37.9078	28.0356	25.9337	20.178	73.9375	68.4125	53.466
755	14QM182	5.14286	21.875	13.25	5.688	4.55	6.162	35.654	33.8462	38.1694	16.4408	11.7466	10.4297	48.575	30.775	29.2526
756	14QM122H	24.5	26.75	25.625	4.78	5.46	5.8232	36.8201	36.9963	37.2441	26.1102	24.9443	43.12	70.575	66.975	117.11
757	14QM122	13.5	24	23.875	5.22	4.936	5.4136	35.5556	32.2528	36.0278	17.9833	29.9976	25.056	55.7571	83.2625	70.47
758	14QM123	5.375	16.5	15.25	4.888	4.86471	4.8568	38.1342	42.9262	43.1807	14.6915	22.9559	10.019	34.225	53.1625	26.273
759	14QM123H	10	19.25	22.5	4.968	4.984	5.6948	38.8084	38.9246	38.3157	15.6477	28.2918	19.28	40.2	73.8388	49.68
760	14QM182	-	19.3333	24.875	5.236	5.30625	5.9616	35.5233	35.3357	35.2254	10.9069	26.0008	-	30.8667	73.8125	-
761	14QM124H	12.4286	26.2857	22.125	5.08	5.63529	5.46	37.7953	38.8309	39.4945	23.9864	33.5091	23.8629	61.7714	84.845	63.1371
762	14QM124	11.4286	18.4286	22.25	4.608	4.204	5.4672	36.2847	41.3892	40.9643	15.6924	36.5299	19.1086	37.9143	89.175	52.6629
763	14QM125	6.875	21	20.875	4.288	3.632	4.812	42.2575	41.5198	43.4331	15.8883	20.9347	12.4575	38.2667	48.2	29.48
764	14QM125H	12.75	25	19.5	5.024	5.252	5.2768	40.6847	39.7563	41.0097	20.9168	22.1606	26.061	52.6125	54.0375	64.056
765	14QM182	7.14286	22.125	20.375	5.312	4.66667	5.9196	35.6928	37.3469	34.9551	22.2541	22.7208	13.5429	59.5875	65	37.9429
766	14QM126H	13.375	35.4	19.375	5.116	4.4	5.8868	38.1548	35.9375	37.0796	35.1181	21.7207	26.108	97.72	58.5788	68.4265
767	14QM126	12.125	22.375	22	5.592	4.176	5.372	35.9084	37.069	35.9419	16.2455	21.4394	24.347	43.825	59.65	67.803
768	14QM127	8.875	26.125	21.875	4.472	3.656	5.0036	37.2987	37.8556	40.3629	19.3347	26.9624	14.8035	51.075	66.8	39.689
769	14QM127H	10.5	22.75	17.25	5.504	4.432	5.708	38.7355	36.9134	41.6678	20.5561	21.4225	22.386	55.6875	51.4125	57.792
770	14QM182	16.25	21.5	21.125	5.096	5.30625	6.2296	34.6154	36.9847	37.2544	24.3174	26.5312	28.665	65.75	71.2163	82.81
771	14QM128H	12.625	24.25	18.125	5.872	4.61905	5.6488	38.8965	38.4536	38.5569	18.4481	18.915	28.8355	47.975	49.0575	74.134
772	14QM128	11.4286	18.625	19.875	5.324	3.86667	5.4172	38.6927	38.5057	40.1979	5.26085	17.3318	23.5429	13.6625	43.1163	60.8457
773	14QM129	17.625	21.75	22	5.904	4.832	4.962	36.2466	32.6987	44.9738	18.7241	30.5035	37.7175	57.2625	67.825	104.058
774	14QM129H	12.875	14.75	20.5	5.664	4.544	5.7092	37.3588	36.9718	39.284	13.0464	25.5149	27.2435	35.2875	64.95	72.924
775	14QM182	10.8571	29.375	21.5	5.688	4.18182	5.2996	34.0366	34.3478	37.3613	19.3593	17.4337	21.0194	56.3625	46.6625	61.7554
776	14QM130H	4	28.125	22	5.456	4.116	5.584	37.0235	37.3178	37.2779	27.6898	23.774	8.08	74.2	63.775	21.824
777	14QM130	10.375	25.75	16.375	5.3	4.8	6.064	36.6038	34.5833	38.4828	20.7327	20.343	20.1275	59.95	52.8625	54.9875
778	14QM131	5.71429	19.5714	15.75	5.808	5.292	5.08	34.9862	34.0892	34.2756	12.3452	13.3966	11.6114	36.2143	39.085	33.1886
779	14QM131H	7.16667	24.25	18.7143	6.032	3.744	5.53	35.4775	35.1496	38.1483	18.1548	19.7875	15.3367	51.65	51.87	43.2293
780	14QM182	10.625	22.375	19.75	5.78	4.196	5.544	36.3322	34.6044	34.4877	15.7147	16.1273	22.3125	45.4125	46.7625	61.4125
781	14QM132H	9.625	23.5	23.125	5.596	5.444	5.482	37.7412	39.5298	39.8906	24.9383	27.1789	20.328	63.0875	68.1337	53.8615
782	14QM132	7.5	28.375	22.5	4.584	4.952	4.9164	37.3473	35.622	37.5478	24.214	28.3904	12.84	67.975	75.6112	34.38
783	14QM133	11.375	18	27.375	5.256	4.865	5.2688	38.8889	40.5961	42.9472	26.4027	39.5404	23.2505	65.0375	92.0675	59.787
784	14QM133H	17.5714	23	23.25	6.304	3.852	6.0268	39.5305	38.5254	41.1694	28.5811	34.9935	43.788	74.1875	84.9988	110.77
785	14QM182	8.28571	16.3333	23.125	5.44	3.72	5.4088	36.9853	36.7742	37.6572	12.399	28.0052	16.6709	33.7167	74.3688	45.0743
786	14QM134H	12.375	22	29.625	5.364	5.172	5.5032	37.0619	36.1949	39.9041	23.1693	43.267	24.6015	64.0125	108.428	66.3795
787	14QM134	15.875	13.4286	25.25	-	4.288	4.624	-	38.806	41.3668	14.2473	29.7081	-	36.7143	71.8162	-
788	14QM135	8.14286	19.875	22.125	5.076	4.58	5.0712	35.7762	35.8952	40.0379	13.6088	21.4763	14.7874	37.9125	53.64	41.3331
789	14QM135H	7.5	21	28.125	5.004	4.104	5.3488	38.2094	-	38.8199	-	22.1172	14.34	49.8714	56.9737	37.53
790	14QM182	11	14.5	21.625	5.636	4.888	5.7732	35.0603	36.4975	34.5597	10.1144	16.1351	21.736	27.7125	46.6875	61.996
791	14QM136H	12.5	20	34.375	5.26	4.824	5.6444	37.5665	38.0597	38.5019	16.0089	27.0057	24.7	42.0625	70.1412	65.75
792	14QM136	8.625	24.375	21.875	-	4.864	5.376	-	36.102	37.8348	20.5917	25.2216	-	57.0375	66.6625	-
793	14QM137	12.75	15.125	19.5	4.732	4.816	5.3128	39.1378	41.0299	39.8961	19.1866	26.4317	23.613	46.7625	66.2512	60.333
794	14QM137H	17	15.875	20.625	5.284	5.024	5.5572	38.5314	37.5	40.3728	22.7297	25.0413	34.612	60.6125	62.025	89.828
795	14QM182	9.5	17.25	21.125	5.76	4.764	5.872	34.3056	33.9211	35.1431	6.30508	18.5819	18.772	18.5875	52.875	54.72
796	14QM138H	8.875	15.4286	27.5	6.004	5.2	5.786	39.9734	38.7692	40.0138	9.45969	21.6575	21.3	24.4	54.125	53.2855
797	14QM138	5.57143	18	27.875	4.524	5.15	5.8816	38.55	40.5825	41.1045	12.4047	35.134	9.71657	30.5667	85.475	25.2051
798	14QM139	10.125	24	22.125	5.292	4.048	4.8236	40.514	43.1818	41.9272	11.2597	22.0794	21.708	26.075	52.6613	53.5815
799	14QM139H	13.5	20	24.625	5.304	4.82	5.1396	39.5928	40.6639	41.3028	21.6789	28.8263	28.35	53.3125	69.7925	71.604
800	14QM182	6.42857	13	19.75	5.608	5.08333	5.7728	38.0884	36.3934	35.9479	13.268	21.0354	13.7314	36.4571	58.5162	36.0514
801	14QM140H	9.375	17.5	17.5	-	5.648	5.5812	-	35.9065	41.862	17.9892	23.4882	-	50.1	56.1087	-
802	14QM140	10.125	20.125	15.75	5.7	4.828	5.588	37.9649	38.0282	40.8733	18.8002	17.1974	21.9105	49.4375	42.075	57.7125
803	14QM141	6	17.875	21.625	6.1	5.64	5.2584	36.918	36.5248	37.2889	16.1622	22.2242	13.512	44.25	59.6	36.6
804	14QM141H	13	23.5	18	5.048	5.132	4.674	41.6006	40.1403	38.0317	20.8629	16.4534	27.3	51.975	43.2625	65.624
805	14QM182	11.75	20.2857	26	5.864	4.2375	4.8708	35.4707	36.2832	36.5772	20.5415	16.446	24.44	56.6143	44.9625	68.902
806	14QM142H	6.125	22	21.625	5.772	4.28182	5.2524	37.5606	41.8259	37.6742	23.8303	19.0631	13.279	56.975	50.6	35.3535
807	14QM142	11.375	17.2	18.125	5.768	5.81111	5.2704	37.3093	39.0057	36.2857	15.0796	14.8318	24.479	38.66	40.875	65.611
808	14QM143	6.85714	21.625	19.875	5.792	4.484	5.6148	37.9144	37.1989	38.6051	21.1615	20.6827	15.0583	56.8875	53.575	39.7166
809	14QM143H	9.5	24.25	25.75	5.644	5.772	6.0856	37.4203	39.2238	38.504	26.9909	32.3674	20.064	68.8125	84.0625	53.618
810	14QM182	10	27.125	18.375	5.56	4.20909	5.3132	33.5252	34.5572	35.9256	21.149	14.7295	18.64	61.2	41	55.6
811	14QM144H	11.125	22.375	19.875	5.6	3.91026	5.4964	36.8571	38.623	39.1311	26.4471	28.913	22.962	68.475	73.8875	62.3
812	14QM144	12	20.5714	20	5.688	4.25714	5.1876	37.4121	36.4653	39.1164	19.4152	28.5354	25.536	53.2429	72.95	68.256
813	14QM145	9.5	27.25	27.75	5.068	4.64	4.9852	41.0418	41.4655	43.4647	28.3313	37.0265	19.76	68.325	85.1875	48.146
814	14QM145H	10.25	28.875	25	5.408	4.964	5.6528	40.5325	41.2571	40.242	32.1496	36.9824	22.468	77.925	91.9	55.432
815	14QM182	10.125	30.625	23.25	5.328	4.64	5.26	35.1351	33.5345	33.384	17.2158	21.1154	18.954	51.3375	63.25	53.946
816	14QM146H	14.25	25.375	26.75	5.096	5.436	5.234	40.1099	41.2804	39.0676	39.6188	38.1105	29.127	95.975	97.55	72.618
817	14QM146	12.25	26.125	24	5.624	5.48	5.372	39.4026	41.0219	39.2554	37.0428	34.3485	27.146	90.3	87.5	68.894
818	14QM147	16.375	22.25	22.375	5.012	4.748	5.0932	37.3504	36.7313	37.8937	26.497	26.2745	30.654	72.1375	69.3375	82.0715
819	14QM147H	12.375	29.125	25.75	5.652	4.088	5.368	37.7919	37.4755	39.1356	27.9052	34.4736	26.433	74.4625	88.0875	69.9435
820	14QM182	12.625	22.125	22.625	5.392	4.612	5.9512	36.2018	33.9983	35.6903	19.1155	21.4704	24.644	56.225	60.1575	68.074
821	14QM148H	8.75	23.125	25.125	4.876	4.896	5.1936	37.7358	38.6438	39.2791	22.737	26.2105	16.1	58.8375	66.7288	42.665
822	14QM148	9	24.25	24.25	4.828	4.736	4.6484	37.6139	38.3446	37.6215	23.5628	18.3494	16.344	61.45	48.7737	43.452
823	14QM149	15.5	22.5714	25	5.064	4.62	5.3784	42.3381	38.4416	38.5245	20.363	21.7601	33.232	52.9714	56.4837	78.492
824	14QM149H	12.375	27.875	21	5.404	4.908	5.6532	39.8224	39.1198	39.9066	35.6137	27.8967	26.631	91.0375	69.905	66.8745
825	14QM182	11.5	21.75	21.625	4.488	4.21111	6.0056	35.205	34.1689	35.9065	18.9125	19.8092	18.17	55.35	55.1687	51.612
826	14QM150H	13.5	27.75	18.375	5.656	4.684	5.6508	40.2405	37.7455	37.6018	28.4931	26.1389	30.726	75.4875	69.515	76.356
827	14QM150	5.75	25.5	16.125	6.204	4.012	5.1348	36.7505	38.1854	41.0143	20.3528	27.5165	13.11	53.3	67.09	35.673
828	14QM151	8.5	19.375	22	5.456	4.824	5.5204	38.783	39.2206	40.1927	17.8601	32.3486	17.986	45.5375	80.4838	46.376
829	14QM151H	10.2857	25.25	24.75	5.224	5.02381	5.5672	37.366	38.9573	43.5264	27.4844	23.6947	20.0777	70.55	54.4375	53.7326
830	14QM182	8.75	24	20.75	5.264	4.688	6.3152	36.9301	36.6894	35.66	16.2901	15.5041	17.01	44.4	43.4775	46.06
831	14QM152H	11.375	21.875	22	5.836	5.028	6.1576	41.6038	39.6977	40.5158	13.914	25.88	27.6185	35.05	63.8762	66.3845
832	14QM152	11	21.875	17.75	5.864	5.532	5.978	42.2237	39.1179	41.8401	18.0284	25.3028	27.236	46.0875	60.475	64.504
833	14QM153	6.28571	25.75	21.5	5.212	4.86	5.3728	40.5986	38.2716	38.5348	24.8191	24.2047	13.3006	64.85	62.8125	32.7611
834	14QM153H	11.375	18.5	18.375	5.116	4.564	5.4308	38.5457	38.0368	39.0071	19.3893	18.7722	22.4315	50.975	48.125	58.1945
835	14QM182	13.125	20.125	14.875	5.268	4.69375	5.5892	37.1298	35.02	35.4827	17.4399	13.0816	25.6725	49.8	36.8675	69.1425
836	14QM154H	10.75	25.75	20.5	5.3	4.54	5.4184	41.2075	37.533	40.8903	20.4508	25.7813	23.478	54.4875	63.05	56.975
837	14QM154	9.875	17.5	19.5	5.448	5.004	5.488	41.5565	39.3285	40.4592	13.6716	27.7499	22.357	34.7625	68.5875	53.799
838	14QM155	6	24.5	21.875	5.576	4.56818	5.7504	38.307	37.1144	38.9816	16.2515	25.6402	12.816	43.7875	65.775	33.456
839	14QM155H	12.75	24.125	22.125	5.568	5.404	5.8764	39.296	38.416	40.3512	23.8563	26.7176	27.897	62.1	66.2125	70.992
840	14QM182	7.5	19.5	18.875	5.568	4.75238	5.7984	35.0575	35.6713	35.872	21.006	20.447	14.64	58.8875	57	41.76
841	14QM156H	10.625	27.625	22.625	5.596	5.208	5.8132	37.2409	42.3195	40.5147	42.6739	31.9053	22.1425	100.838	78.75	59.4575
842	14QM156	11.125	16.8	22.625	5.036	4.01333	5.0772	43.2089	40.5316	40.0772	14.2347	24.0413	24.208	35.12	59.9875	56.0255
843	14QM157	8.125	28.1429	31	5.176	4.472	5.1532	33.9258	35.9571	37.1032	20.1822	29.9005	14.2675	56.1286	80.5875	42.055
844	14QM157H	17.75	23.75	26.125	5.28	4.84	5.3628	37.2727	40.8264	42.0154	21.9952	32.7384	34.932	53.875	77.92	93.72
845	14QM182	11.25	21.125	18.5	5.656	4.412	5.6728	39.3211	36.3554	36.7367	21.6724	17.9739	25.02	59.6125	48.9263	63.63
846	14QM158H	19.3333	21	24.75	6.12	4.476	5.8608	40.5229	41.4656	40.9364	26.0611	35.2831	47.9467	62.85	86.19	118.32
847	14QM158	10.875	20.625	23.75	5.592	4.15263	5.582	40.2003	39.6705	43.4898	18.8038	30.2982	24.447	47.4	69.6675	60.813
848	14QM159	14.5	24.625	21.875	4.852	4.692	4.7188	38.582	38.0222	37.8656	29.125	32.5843	27.144	76.6	86.0525	70.354
849	14QM159H	12	23	22.625	5.688	5.224	6.0236	40.1547	37.7489	38.1234	28.439	32.6174	27.408	75.3375	85.5575	68.256
850	14QM182	10.2857	18.1429	19.125	5.228	4.56	5.976	39.3267	34.3202	36.8474	13.5859	15.1724	21.1474	39.5857	41.1763	53.7737
851	14QM160H	9.625	20.2857	23.25	5.312	6.45333	5.626	40.2108	36.5702	37.4547	23.4729	22.7383	20.559	64.1857	60.7088	51.128
852	14QM160	12	17.8571	22.625	5.12	4.18235	5.2908	35.7812	33.474	37.8922	17.5069	26.4739	21.984	52.3	69.8663	61.44
853	14QM161	4.875	17	25.25	6.496	5.29091	5.622	38.7931	36.2543	37.0331	10.3377	33.9061	12.285	28.5143	91.5563	31.668
854	14QM161H	7.625	19.125	16.25	5.64	5.816	6.3716	37.8014	37.2765	38.8348	21.3315	31.0931	16.2565	57.225	80.065	43.005
855	14QM182	6.25	14.625	18	4.728	3.488	5.6804	35.7868	35.8945	35.6172	13.7655	17.83	10.575	38.35	50.06	29.55
856	14QM162H	9.25	20.375	21.5	5.752	4.84286	6.1772	38.8039	37.0698	37.3697	26.6486	22.035	20.646	71.8875	58.965	53.206
857	14QM162	7.5	18.25	20	5.964	4.616	5.2492	36.4185	36.9151	39.8004	19.7588	24.7593	16.29	53.525	62.2087	44.73
858	14QM163	5	23.5	19.25	5.464	4.96667	5.4816	37.8477	33.8255	37.6897	14.9001	17.2327	10.34	44.05	45.7225	27.32
859	14QM163H	8.5	25.125	22.5	5.412	5.08	5.6496	38.4331	36.378	38.0983	20.4717	17.9386	17.68	56.275	47.085	46.002
860	14QM182	6.875	21.8571	18.875	5.468	4.872	6.25	36.5033	34.5649	35.7952	25.8743	13.2084	13.7225	74.8571	36.9	37.5925
861	14QM164H	9.875	26.5714	17.875	5.652	5.068	5.5904	41.6136	39.3844	41.099	33.6061	18.6076	23.226	85.3286	45.275	55.8135
862	14QM164	9.875	20	14.25	5.268	4.428	5.4148	40.3948	39.7471	40.2009	23.2073	8.38893	21.014	58.3875	20.8675	52.0215
863	14QM165	11	31	21.875	4.74	4.844	5.284	41.4346	37.5723	37.0174	19.5423	19.101	21.604	52.0125	51.6	52.14
864	14QM165H	11.875	20.5	21.25	5.084	5.236	5.2572	35.8773	35.3705	40.2496	26.4748	31.0224	21.66	74.85	77.075	60.3725
865	14QM182	6.5	16.875	16.125	5.228	4.03529	5.2628	38.179	34.5481	37.9038	12.3855	16.8397	12.974	35.85	44.4275	33.982
866	14QM166H	13.25	25.75	26.875	5.776	3.91111	5.8372	37.3961	35.6534	39.7382	26.0181	34.4625	28.62	72.975	86.7238	76.532
867	14QM166	12.75	22.7143	22.875	5.464	4.74118	5.092	38.3602	35.3598	39.9057	18.2204	23.2516	26.724	51.5286	58.2662	69.666
868	14QM167	12.5	18.25	21.125	5.884	5.208	5.492	37.8654	37.0968	36.9046	24.0202	23.3177	27.85	64.75	63.1838	73.55
869	14QM167H	8.875	21.8571	22.125	5.72	5.368	6.764	40.5594	35.7675	38.699	28.3381	18.739	20.59	79.2286	48.4225	50.765
870	14QM182	11.5714	23.875	21.875	5.936	2.716	5.604	36.0512	33.137	35.8101	21.6674	22.3778	24.7629	65.3875	62.49	68.688
871	14QM168H	11.875	24	21	5.332	4.484	5.6004	40.8102	39.9643	42.8541	25.787	28.9051	25.84	64.525	67.45	63.3175
872	14QM168	11.25	25	28.25	5.096	4.2	5.9244	40.6593	37.7778	41.0978	27.4752	35.0102	23.31	72.7286	85.1875	57.33
873	14QM169	9	23.625	35.125	5.248	4.544	5.1496	42.6829	40.493	42.7528	13.717	31.3004	20.16	33.875	73.2125	47.232
874	14QM169H	10	25.5	26.25	5.312	4.756	5.3276	40.738	39.3608	42.4882	22.9326	32.9655	21.64	58.2625	77.5875	53.12
875	14QM182	9.375	27.625	25.875	5.252	4.928	5.6764	35.7959	36.7695	42.2733	23.2705	31.8318	17.625	63.2875	75.3	49.2375
876	14QM170H	13.125	25.125	25.125	5.124	4.87222	5.526	37.4707	39.5667	40.456	28.5177	33.3206	25.2	72.075	82.3625	67.2525
877	14QM170	15.625	25.5	18.5	4.944	4.416	5.26	38.1877	37.5	38.6768	22.7484	20.5422	29.5	60.6625	53.1125	77.25
878	14QM171	7.5	22.1429	24.75	5.876	4.14118	6.056	38.2573	34.9432	37.4901	9.88393	20.0572	16.86	28.2857	53.5	44.07
879	14QM171H	13.25	24.5714	26	4.88	4.144	5.848	35.4098	37.0656	39.0492	23.5208	28.833	22.896	63.4571	73.8375	64.66
880	14QM182	18.4286	21.75	21.625	6.42	4.58889	5.9828	39.6262	34.1404	36.8724	19.1912	22.3124	46.8823	56.2125	60.5125	118.311
881	14QM172H	10.125	30.5714	23	5.92	5.252	5.54	36.8243	33.8919	40.0722	16.3891	19.9459	22.0725	48.3571	49.775	59.94
882	14QM172	17.5	25.625	24.375	6.652	4.736	5.0064	38.2441	36.6554	37.6478	18.5935	21.4357	44.52	50.725	56.9375	116.41
883	14QM173	12.125	21.75	20.375	5.792	4.4	4.524	36.326	29.7348	36.2599	12.3994	17.2643	25.511	41.7	47.6125	70.228
884	14QM173H	9.625	22.125	23.125	5.636	4.612	5.2036	36.9056	36.6869	41.1023	18.8204	24.759	20.02	51.3	60.2375	54.2465
885	14QM182	11.25	19	17.625	5.868	4.70455	5.3108	34.833	34.3961	35.6707	17.7355	15.6461	22.995	51.5625	43.8625	66.015
886	14QM174H	13.625	25.5714	22.125	5.312	4.064	6.1784	40.2108	39.1732	45.248	25.692	25.1861	29.103	65.5857	55.6625	72.376
887	14QM174	14.4286	28.75	20.25	4.588	3.304	5.0332	41.4996	47.4576	43.8687	29.4475	18.392	27.472	62.05	41.925	66.1983
888	14QM175	8.875	21.375	16.625	4.392	5.42857	4.216	44.4444	34.4737	47.1632	12.6906	5.44145	17.324	36.8125	11.5375	38.979
889	14QM175H	11.5	26.75	25.5	5.296	4.45455	5.49	43.1269	40.2041	43.8397	31.525	29.685	26.266	78.4125	67.7125	60.904
890	14QM182	8	18	22	5.748	5.352	5.548	36.1865	34.9776	37.0944	12.5876	19.6554	16.64	35.9875	52.9875	45.984
891	14QM176H	11.75	21.625	23.375	5.6	5.52	5.89	40.7143	35.2899	41.3582	16.82	34.3894	26.79	47.6625	83.15	65.8
892	14QM176	7.5	14.375	21.375	5.504	5.13333	5.6152	38.1541	36.039	39.9345	13.0461	28.029	15.75	36.2	70.1875	41.28
893	14QM177	12	18.625	23.75	5.16	3.788	5.2588	39.0698	38.6484	39.7885	16.9763	32.8852	24.192	43.925	82.65	61.92
894	14QM177H	11.25	21.25	21.875	5.612	4.976	5.7176	37.99	36.4952	41.6538	23.1562	36.6241	23.985	63.45	87.925	63.135
895	14QM182	12	14	28	5.196	4.86667	5.758	34.4111	34.2466	39.34	13.0779	44.2035	21.456	38.1875	112.362	62.352
896	14QM178	8.5	20.5714	20.75	5.452	5.64762	5.8	37.5642	35.0759	38.1448	28.2862	27.1877	17.408	80.6429	71.275	46.342
897	14QM178H	12.5	22.8571	20.875	6.004	5.38	5.792	38.5077	36.9517	41.8301	30.7913	34.8602	28.9	83.3286	83.3375	75.05
898	14QM179	4.875	19	25.375	5.136	5.92	5.2028	40.2648	38.5135	39.6556	10.5912	21.0373	10.0815	27.5	53.05	25.038
899	14QM179H	9.375	22.125	31.125	6.356	5.11111	5.752	39.9622	37.8261	40.9805	15.5323	33.5118	23.8125	41.0625	81.775	59.5875
900	14QM182	6.75	23.25	23	5.664	5.02727	5.3648	36.7232	33.6347	36.5866	18.2468	17.1454	14.04	54.25	46.8625	38.232
901	15S0182 M♂	8.375	18.25	18.875	5.664	5.9875	5.778	41.0311	33.6117	35.6732	15.7345	18.2781	19.4635	46.8125	51.2375	47.436
902	15S0001×15S0185	11.25	25.5	21.75	6.528	5.32	5.7232	40.1961	39.1729	39.1599	21.3933	35.9341	29.52	54.6125	91.7625	73.44
903	15S0180 M♀	8.375	22.375	24.125	5.228	4.8	5.6192	35.2716	38.0482	39.4362	27.9227	24.2878	15.4435	73.3875	61.5875	43.7845
904	Ruiza 816	8	22.25	24.125	5.992	5.996	6.762	39.3858	36.5577	42.2656	30.2789	40.781	18.88	82.825	96.4875	47.936
